# Supplementary material for: SAF: Smart Aggregation Framework for Revealing Atoms Importance Rank and Improving Prediction Rates in Drug Discovery
Source: J Chem Inf Model. 2024 May 2;64(10):4021–30. doi: 10.1021/acs.jcim.4c00107 (PMC11134513; doi:10.1021/acs.jcim.4c00107)
Supplement: Supplementary file 3 — ci4c00107_si_003.zip [file ci4c00107_si_003.zip › compounds antibiotics prediction.csv]

Seed	Beta	Dataset Name	Aggregation Type	Calculated ROC AUC
0	0.0	E.coli	Energy	0.8425324675324675
0	1.25	E.coli	Energy	0.862987012987013
0	2.5	E.coli	Energy	0.8649350649350648
0	5.0	E.coli	Energy	0.8987012987012987
0	7.5	E.coli	Energy	0.8996753246753246
0	1000.0	E.coli	Max	0.8662337662337661
1	0.0	E.coli	Energy	0.8785801713586292
1	1.25	E.coli	Energy	0.8496940024479804
1	2.5	E.coli	Energy	0.8472460220318238
1	5.0	E.coli	Energy	0.8922888616891065
1	7.5	E.coli	Energy	0.8900856793145655
1	1000.0	E.coli	Max	0.916034271725826
2	0.0	E.coli	Energy	0.7603686635944701
2	1.25	E.coli	Energy	0.6790458118731364
2	2.5	E.coli	Energy	0.6400108430468961
2	5.0	E.coli	Energy	0.6779615071835186
2	7.5	E.coli	Energy	0.7736513960422879
2	1000.0	E.coli	Max	0.7563025210084033
3	0.0	E.coli	Energy	0.7717081125152874
3	1.25	E.coli	Energy	0.9225438238891152
3	2.5	E.coli	Energy	0.8495719527109662
3	5.0	E.coli	Energy	0.8565022421524664
3	7.5	E.coli	Energy	0.8683245006114961
3	1000.0	E.coli	Max	0.8593558907460253
4	0.0	E.coli	Energy	0.8479012345679012
4	1.25	E.coli	Energy	0.8187654320987654
4	2.5	E.coli	Energy	0.8676543209876543
4	5.0	E.coli	Energy	0.8982716049382716
4	7.5	E.coli	Energy	0.8681481481481481
4	1000.0	E.coli	Max	0.9165432098765433
5	0.0	E.coli	Energy	0.8328577252344068
5	1.25	E.coli	Energy	0.7280880554423155
5	2.5	E.coli	Energy	0.8230737871993478
5	5.0	E.coli	Energy	0.8389726865063187
5	7.5	E.coli	Energy	0.8984916428862617
5	1000.0	E.coli	Max	0.8609865470852018
6	0.0	E.coli	Energy	0.7358024691358025
6	1.25	E.coli	Energy	0.6918518518518518
6	2.5	E.coli	Energy	0.7679012345679012
6	5.0	E.coli	Energy	0.7555555555555555
6	7.5	E.coli	Energy	0.7535802469135802
6	1000.0	E.coli	Max	0.8128395061728395
7	0.0	E.coli	Energy	0.9053571428571427
7	1.25	E.coli	Energy	0.903125
7	2.5	E.coli	Energy	0.9339285714285714
7	5.0	E.coli	Energy	0.9254464285714286
7	7.5	E.coli	Energy	0.9459821428571428
7	1000.0	E.coli	Max	0.9361607142857142
8	0.0	E.coli	Energy	0.9451851851851852
8	1.25	E.coli	Energy	0.939753086419753
8	2.5	E.coli	Energy	0.8948148148148148
8	5.0	E.coli	Energy	0.9096296296296296
8	7.5	E.coli	Energy	0.9441975308641976
8	1000.0	E.coli	Max	0.9353086419753086
9	0.0	E.coli	Energy	0.8787270642201834
9	1.25	E.coli	Energy	0.9094036697247708
9	2.5	E.coli	Energy	0.9217316513761468
9	5.0	E.coli	Energy	0.936066513761468
9	7.5	E.coli	Energy	0.9440940366972476
9	1000.0	E.coli	Max	0.9526949541284404
10	0.0	E.coli	Energy	0.8722466960352422
10	1.25	E.coli	Energy	0.8382630585273757
10	2.5	E.coli	Energy	0.8590308370044053
10	5.0	E.coli	Energy	0.8237885462555065
10	7.5	E.coli	Energy	0.9011957205789805
10	1000.0	E.coli	Max	0.9175582127123978
11	0.0	E.coli	Energy	0.7340742748712388
11	1.25	E.coli	Energy	0.7953374898346435
11	2.5	E.coli	Energy	0.8162103551097858
11	5.0	E.coli	Energy	0.8462998102466792
11	7.5	E.coli	Energy	0.8547031715912171
11	1000.0	E.coli	Max	0.8487394957983193
12	0.0	E.coli	Energy	0.8506787330316742
12	1.25	E.coli	Energy	0.8621649843369301
12	2.5	E.coli	Energy	0.8541594152453881
12	5.0	E.coli	Energy	0.8722589627567003
12	7.5	E.coli	Energy	0.8698224852071007
12	1000.0	E.coli	Max	0.8757396449704142
13	0.0	E.coli	Energy	0.9150409062303336
13	1.25	E.coli	Energy	0.8691000629326621
13	2.5	E.coli	Energy	0.908118313404657
13	5.0	E.coli	Energy	0.906859660163625
13	7.5	E.coli	Energy	0.9521711768407805
13	1000.0	E.coli	Max	0.9269981120201384
14	0.0	E.coli	Energy	0.7821100917431192
14	1.25	E.coli	Energy	0.7600344036697247
14	2.5	E.coli	Energy	0.7769495412844036
14	5.0	E.coli	Energy	0.7712155963302753
14	7.5	E.coli	Energy	0.7993119266055045
14	1000.0	E.coli	Max	0.8219610091743119
15	0.0	E.coli	Energy	0.8858336233901845
15	1.25	E.coli	Energy	0.898016011138183
15	2.5	E.coli	Energy	0.9154194222067524
15	5.0	E.coli	Energy	0.9307344239470936
15	7.5	E.coli	Energy	0.7918552036199095
15	1000.0	E.coli	Max	0.9505743125652628
16	0.0	E.coli	Energy	0.8115677321156773
16	1.25	E.coli	Energy	0.8200913242009132
16	2.5	E.coli	Energy	0.771385083713851
16	5.0	E.coli	Energy	0.8
16	7.5	E.coli	Energy	0.8054794520547945
16	1000.0	E.coli	Max	0.8624048706240487
17	0.0	E.coli	Energy	0.8029220779220779
17	1.25	E.coli	Energy	0.8379870129870131
17	2.5	E.coli	Energy	0.846103896103896
17	5.0	E.coli	Energy	0.8266233766233766
17	7.5	E.coli	Energy	0.8448051948051949
17	1000.0	E.coli	Max	0.862987012987013
18	0.0	E.coli	Energy	0.8301948051948052
18	1.25	E.coli	Energy	0.823051948051948
18	2.5	E.coli	Energy	0.8396103896103897
18	5.0	E.coli	Energy	0.8672077922077923
18	7.5	E.coli	Energy	0.8788961038961038
18	1000.0	E.coli	Max	0.9113636363636364
19	0.0	E.coli	Energy	0.9866666666666668
19	1.25	E.coli	Energy	0.9930864197530864
19	2.5	E.coli	Energy	0.9960493827160496
19	5.0	E.coli	Energy	0.9920987654320989
19	7.5	E.coli	Energy	0.9960493827160494
19	1000.0	E.coli	Max	0.9965432098765432
20	0.0	E.coli	Energy	0.8433641975308641
20	1.25	E.coli	Energy	0.8557098765432098
20	2.5	E.coli	Energy	0.8521090534979423
20	5.0	E.coli	Energy	0.8073559670781892
20	7.5	E.coli	Energy	0.863940329218107
20	1000.0	E.coli	Max	0.8631687242798354
21	0.0	E.coli	Energy	0.8597402597402597
21	1.25	E.coli	Energy	0.8678571428571429
21	2.5	E.coli	Energy	0.8496753246753247
21	5.0	E.coli	Energy	0.859090909090909
21	7.5	E.coli	Energy	0.8782467532467533
21	1000.0	E.coli	Max	0.8724025974025974
22	0.0	E.coli	Energy	0.8308035714285714
22	1.25	E.coli	Energy	0.7875000000000001
22	2.5	E.coli	Energy	0.8683035714285714
22	5.0	E.coli	Energy	0.8477678571428571
22	7.5	E.coli	Energy	0.8691964285714286
22	1000.0	E.coli	Max	0.8763392857142857
23	0.0	E.coli	Energy	0.7305194805194805
23	1.25	E.coli	Energy	0.7311688311688311
23	2.5	E.coli	Energy	0.7477272727272728
23	5.0	E.coli	Energy	0.7435064935064936
23	7.5	E.coli	Energy	0.7905844155844156
23	1000.0	E.coli	Max	0.7938311688311688
24	0.0	E.coli	Energy	0.726216814159292
24	1.25	E.coli	Energy	0.6797566371681416
24	2.5	E.coli	Energy	0.7085176991150443
24	5.0	E.coli	Energy	0.7394911504424779
24	7.5	E.coli	Energy	0.7549778761061947
24	1000.0	E.coli	Max	0.7936946902654867
25	0.0	E.coli	Energy	0.8971238938053098
25	1.25	E.coli	Energy	0.9153761061946902
25	2.5	E.coli	Energy	0.9109513274336284
25	5.0	E.coli	Energy	0.9314159292035398
25	7.5	E.coli	Energy	0.93141592920354
25	1000.0	E.coli	Max	0.9607300884955752
26	0.0	E.coli	Energy	0.7974025974025973
26	1.25	E.coli	Energy	0.8181818181818182
26	2.5	E.coli	Energy	0.8191558441558442
26	5.0	E.coli	Energy	0.8672077922077922
26	7.5	E.coli	Energy	0.8652597402597403
26	1000.0	E.coli	Max	0.8532467532467533
27	0.0	E.coli	Energy	0.9013392857142856
27	1.25	E.coli	Energy	0.8888392857142857
27	2.5	E.coli	Energy	0.9035714285714288
27	5.0	E.coli	Energy	0.9232142857142858
27	7.5	E.coli	Energy	0.91875
27	1000.0	E.coli	Max	0.9223214285714284
28	0.0	E.coli	Energy	0.9076543209876544
28	1.25	E.coli	Energy	0.8977777777777778
28	2.5	E.coli	Energy	0.9185185185185184
28	5.0	E.coli	Energy	0.925432098765432
28	7.5	E.coli	Energy	0.8849382716049382
28	1000.0	E.coli	Max	0.9288888888888888
29	0.0	E.coli	Energy	0.8348348348348348
29	1.25	E.coli	Energy	0.8104354354354354
29	2.5	E.coli	Energy	0.7961711711711712
29	5.0	E.coli	Energy	0.7984234234234235
29	7.5	E.coli	Energy	0.8517267267267267
29	1000.0	E.coli	Max	0.8618618618618619
30	0.0	E.coli	Energy	0.7686915887850466
30	1.25	E.coli	Energy	0.7731308411214954
30	2.5	E.coli	Energy	0.7995327102803739
30	5.0	E.coli	Energy	0.8163551401869159
30	7.5	E.coli	Energy	0.8114485981308411
30	1000.0	E.coli	Max	0.8102803738317756
31	0.0	E.coli	Energy	0.980641592920354
31	1.25	E.coli	Energy	0.9651548672566372
31	2.5	E.coli	Energy	0.9109513274336284
31	5.0	E.coli	Energy	0.9446902654867256
31	7.5	E.coli	Energy	0.9446902654867256
31	1000.0	E.coli	Max	0.9646017699115044
32	0.0	E.coli	Energy	0.8714509277889559
32	1.25	E.coli	Energy	0.8008048289738431
32	2.5	E.coli	Energy	0.8718980549966465
32	5.0	E.coli	Energy	0.8841940532081376
32	7.5	E.coli	Energy	0.9099038676503464
32	1000.0	E.coli	Max	0.8909009613234965
33	0.0	E.coli	Energy	0.8036123853211009
33	1.25	E.coli	Energy	0.7861238532110092
33	2.5	E.coli	Energy	0.8182339449541284
33	5.0	E.coli	Energy	0.8580848623853211
33	7.5	E.coli	Energy	0.8503440366972477
33	1000.0	E.coli	Max	0.9257454128440368
34	0.0	E.coli	Energy	0.9307740717432348
34	1.25	E.coli	Energy	0.9679043423536816
34	2.5	E.coli	Energy	0.9905601006922592
34	5.0	E.coli	Energy	0.9779735682819384
34	7.5	E.coli	Energy	0.9830081812460668
34	1000.0	E.coli	Max	0.9528005034612964
35	0.0	E.coli	Energy	0.6139923424991298
35	1.25	E.coli	Energy	0.7709711103376262
35	2.5	E.coli	Energy	0.7702749738948834
35	5.0	E.coli	Energy	0.8022972502610513
35	7.5	E.coli	Energy	0.7831534980856248
35	1000.0	E.coli	Max	0.8203967977723634
36	0.0	E.coli	Energy	0.830838844413505
36	1.25	E.coli	Energy	0.8938391924817264
36	2.5	E.coli	Energy	0.8625130525583015
36	5.0	E.coli	Energy	0.8757396449704142
36	7.5	E.coli	Energy	0.8736512356421858
36	1000.0	E.coli	Max	0.8691263487643578
37	0.0	E.coli	Energy	0.9018447615732684
37	1.25	E.coli	Energy	0.8712147580925862
37	2.5	E.coli	Energy	0.953358858336234
37	5.0	E.coli	Energy	0.9408284023668638
37	7.5	E.coli	Energy	0.9596240863209188
37	1000.0	E.coli	Max	0.9638009049773756
38	0.0	E.coli	Energy	0.8081168831168831
38	1.25	E.coli	Energy	0.8558441558441559
38	2.5	E.coli	Energy	0.8707792207792208
38	5.0	E.coli	Energy	0.8707792207792208
38	7.5	E.coli	Energy	0.8623376623376623
38	1000.0	E.coli	Max	0.8691558441558441
39	0.0	E.coli	Energy	0.7191650853889943
39	1.25	E.coli	Energy	0.8341013824884793
39	2.5	E.coli	Energy	0.8254269449715369
39	5.0	E.coli	Energy	0.8509081051775549
39	7.5	E.coli	Energy	0.8471130387638925
39	1000.0	E.coli	Max	0.8625643805909461
40	0.0	E.coli	Energy	0.8299885321100917
40	1.25	E.coli	Energy	0.7680619266055047
40	2.5	E.coli	Energy	0.7692087155963302
40	5.0	E.coli	Energy	0.8836009174311927
40	7.5	E.coli	Energy	0.8870412844036697
40	1000.0	E.coli	Max	0.9202981651376146
41	0.0	E.coli	Energy	0.9071428571428573
41	1.25	E.coli	Energy	0.9139610389610388
41	2.5	E.coli	Energy	0.9149350649350648
41	5.0	E.coli	Energy	0.925
41	7.5	E.coli	Energy	0.922077922077922
41	1000.0	E.coli	Max	0.9392857142857144
42	0.0	E.coli	Energy	0.9669792091316756
42	1.25	E.coli	Energy	0.8275580921320832
42	2.5	E.coli	Energy	0.8846310640032613
42	5.0	E.coli	Energy	0.9029759478189971
42	7.5	E.coli	Energy	0.9253974724826742
42	1000.0	E.coli	Max	0.933958418263351
43	0.0	E.coli	Energy	0.6923456790123458
43	1.25	E.coli	Energy	0.7812345679012346
43	2.5	E.coli	Energy	0.7812345679012346
43	5.0	E.coli	Energy	0.7841975308641975
43	7.5	E.coli	Energy	0.8069135802469136
43	1000.0	E.coli	Max	0.8513580246913581
44	0.0	E.coli	Energy	0.9117867867867868
44	1.25	E.coli	Energy	0.9481981981981982
44	2.5	E.coli	Energy	0.9725975975975976
44	5.0	E.coli	Energy	0.9703453453453452
44	7.5	E.coli	Energy	0.942192192192192
44	1000.0	E.coli	Max	0.9594594594594594
45	0.0	E.coli	Energy	0.8704545454545454
45	1.25	E.coli	Energy	0.8724025974025973
45	2.5	E.coli	Energy	0.8227272727272728
45	5.0	E.coli	Energy	0.8253246753246753
45	7.5	E.coli	Energy	0.8532467532467534
45	1000.0	E.coli	Max	0.8334415584415584
46	0.0	E.coli	Energy	0.7863840195678761
46	1.25	E.coli	Energy	0.801875254790053
46	2.5	E.coli	Energy	0.8047289033836119
46	5.0	E.coli	Energy	0.7810843864655523
46	7.5	E.coli	Energy	0.7741540970240522
46	1000.0	E.coli	Max	0.8092132083163474
47	0.0	E.coli	Energy	0.8367560041768187
47	1.25	E.coli	Energy	0.810998955795336
47	2.5	E.coli	Energy	0.818308388444135
47	5.0	E.coli	Energy	0.8277062304211625
47	7.5	E.coli	Energy	0.8524190741385311
47	1000.0	E.coli	Max	0.9049773755656108
48	0.0	E.coli	Energy	0.897897897897898
48	1.25	E.coli	Energy	0.884009009009009
48	2.5	E.coli	Energy	0.8547297297297297
48	5.0	E.coli	Energy	0.8671171171171171
48	7.5	E.coli	Energy	0.8802552552552552
48	1000.0	E.coli	Max	0.8892642642642643
49	0.0	E.coli	Energy	0.909375
49	1.25	E.coli	Energy	0.8678571428571429
49	2.5	E.coli	Energy	0.8808035714285715
49	5.0	E.coli	Energy	0.9267857142857144
49	7.5	E.coli	Energy	0.9441964285714286
49	1000.0	E.coli	Max	0.934375
