# Supplementary material for: SAF: Smart Aggregation Framework for Revealing Atoms Importance Rank and Improving Prediction Rates in Drug Discovery
Source: J Chem Inf Model. 2024 May 2;64(10):4021–30. doi: 10.1021/acs.jcim.4c00107 (PMC11134513; doi:10.1021/acs.jcim.4c00107)
Supplement: Supplementary file 7 — ci4c00107_si_007.zip [file ci4c00107_si_007.zip]

Archive with 1 entries (1 files):
- atom ranking beta lactam antibiotics.csv
