# Supplementary material for: SAF: Smart Aggregation Framework for Revealing Atoms Importance Rank and Improving Prediction Rates in Drug Discovery
Source: J Chem Inf Model. 2024 May 2;64(10):4021–30. doi: 10.1021/acs.jcim.4c00107 (PMC11134513; doi:10.1021/acs.jcim.4c00107)
Supplement: Supplementary file 7 — ci4c00107_si_007.zip [file ci4c00107_si_007.zip › atom ranking beta lactam antibiotics.csv]

	smile	atoms order	atoms importance	atoms num
0	CCOCC(O)COc1ccc(NC(=O)CC[S+](C)C)cc1.Cc1ccc(S(=O)(=O)[O-])cc1	0,24,32,1,2,19,18,9,21,14,6,22,7,15,5,10,20,4,3,13,25,31,12,28,29,16,23,8,26,30,11,17,27	5.217524253994368,5.882320057236467,6.350585957021378,8.381720568195291,8.319478797820906,8.258062365843656,7.286905650071261,7.617500478699624,12.52417740309373,6.842582686982025,8.261831906198024,13.017135907709287,8.72596296873915,8.60298445050965,7.048508210942585,7.782974707602518,10.609955098323084,13.926500433535677,6.643567790328986,6.643567790328986,8.261831906198024,6.842582686982025,7.…	33
1	CC(C)(C)NCC(O)COc1cccc2c1CC(O)C(O)C2	20,18,13,0,2,3,21,9,7,12,17,19,8,11,5,4,16,10,14,6,15,1	10.31038601028011,30.970108662244442,10.31038601028011,10.31038601028011,15.606509226450711,14.975633458889192,17.110438827570746,11.508255052005538,13.042726216826834,10.925371009048817,16.372505088638704,13.439217756069397,11.767080082534434,10.024844541279876,16.51094845846454,18.680102695925584,16.03179585247925,11.873638746015772,8.37570306792621,12.638185783747744,8.375703006327953,10.84007…	22
2	CCOC(=O)c1c(C)cc(O)cc1O	4,13,0,2,8,7,1,11,10,12,3,9,6,5	15.490950495529322,18.693904276276946,16.550693811132298,23.847101676343293,14.595811756496648,35.0481678512533,32.70998840809624,17.203432279723348,16.618622570266773,27.015987369280076,23.069690541778918,21.05407759359411,23.324560736626147,14.777014415446207	14
3	O=C(C=Cc1ccccc1)c1ccc(O)cc1O	8,6,17,0,12,5,9,7,3,14,16,15,1,4,13,10,2,11	11.939338078131179,18.291505805376794,23.408639472876523,14.340931446240564,18.524614076513892,13.080348721012331,10.817870443308484,14.249213643819521,10.817870443308484,13.080348721012331,23.31491778877534,29.08592126115399,12.452311118416665,22.525787817505254,17.044178814482613,17.802811168979126,17.375484278716606,11.84790671594509	18
4	C=C(C)C1C2OC(=O)C1C1(O)CC3OC34C(=O)OC2C14C	10,16,5,7,11,18,20,2,0,17,6,8,15,13,3,4,12,1,9,19,14	11.50392460964035,19.175844619641857,11.373284188147906,14.466852992940849,16.675372581583083,10.613418185426998,12.363179519951464,10.673056334049154,12.72179886340017,21.98341116025403,10.443304729183541,10.798721980370818,17.343922911153633,14.278399193804933,24.950776991776358,13.33766722565996,10.486596682227278,12.170249526926675,11.195877537720651,22.18282731538419,11.261515221303844	21
5	CON=C(C(=O)NC1C(=O)N2C(C(=O)O)=C(CSC(=O)c3ccco3)CSC12)c1csc(N)n1.Cl	9,19,25,13,5,14,21,26,0,23,30,16,29,6,34,32,33,2,22,20,1,24,28,15,4,8,12,7,31,18,17,3,10,11,27	6.1287459004929605,8.315713897610607,8.076582397500975,12.377119657597632,8.938479864764387,5.833116004541659,7.301115985086771,10.162882372069348,9.093316162734993,5.406826061022995,12.447768934072318,13.167240148366107,9.73167752740815,5.663111038105639,5.914768500246984,8.669059691148341,6.511538454957833,11.289100041572324,10.710624993217719,5.588763118697092,8.201873166330298,5.9152505161570…	35
6	CC12CCC(=O)C=C1CCC1C2C(=O)CC2(C)C1CCC2(O)C(=O)CO	16,0,9,3,8,19,21,14,13,5,6,23,25,7,1,4,24,22,12,18,17,2,10,11,15,20	7.733374704078403,11.459218203912304,15.907106829532484,8.081097444833393,11.733778656649282,9.727758189052043,10.136461875219528,11.264464197531186,8.098557463406895,7.872272815588064,16.240806058194707,16.26968716830014,13.106813939695702,9.219222944476986,9.083031425805515,17.714409535888976,7.34340927396987,13.887981446023321,13.325840459758172,8.600306541389717,18.26448999704006,8.8520628188…	26
7	CC(=O)OCC(=O)C12N=C(C)OC1CC1C3CCC4=CC(=O)C=CC4(C)C3C(O)CC12C	17,28,31,29,22,19,16,2,11,9,21,23,6,25,8,10,3,27,5,4,15,13,18,14,24,0,20,12,26,7,30,1	11.069274325977169,19.45020807224319,7.13970025697407,8.540417565936185,9.026500909350023,8.777899534878078,7.725615646402379,15.854763313099273,7.952793257805739,7.523305856510195,8.082251317378141,7.251183634864891,12.499864307930682,9.862595794023933,10.208309760877444,9.51750500356137,6.8211404140183625,5.775756609075859,10.086474595661446,6.6655784816466515,12.062739174371803,7.5251289190038…	32
8	O=c1ccc2ccccc2o1	6,5,8,2,0,7,1,4,3,10,9	23.870135943208183,29.21364419714779,23.626870287891492,31.075895120986374,30.83362866775132,21.6202842411585,20.72232759003235,26.93920931647152,23.42393360479035,35.306463675166,33.367609967346645	11
9	O=C(OCC(O)CO)c1ccccc1Nc1ccnc2cc(Cl)ccc12	17,7,11,12,18,16,0,23,9,10,22,2,24,3,13,6,1,20,21,15,5,8,19,4,14,25	8.647576183855154,12.60385746727296,10.390122272701761,11.629448308303624,15.931961479985166,13.651162535548128,12.351740512286842,7.616762011219082,13.909236625273468,9.54855368003199,9.908647803654038,7.6996355394221485,7.837454136111761,11.637107950743015,16.754495654368824,13.620123985493127,8.104378741819332,7.267629616388591,7.944881009701918,14.594847231934626,13.254830858662887,13.5423372…	26
10	CN1C2CCC1CC(OC(c1ccccc1)c1ccccc1)C2.CS(=O)(=O)O	20,14,18,12,3,4,6,22,25,26,17,15,21,11,7,27,5,2,10,16,13,19,23,0,8,24,1,9	13.66631169466017,22.758375551021334,9.143404204747627,7.33734798294971,7.33734798294971,9.143404204747627,7.587762558983729,8.218270118260978,19.899191541169774,25.548288280222536,10.588878214452949,8.068072174656653,7.133502771043812,10.607650215063547,7.133502771043812,8.068072174656653,10.588878214452949,8.068072174656653,7.133502771043812,10.607650215063547,7.133502771043812,8.06807217465665…	28
11	NC(=O)CS(=O)C(c1ccccc1)c1ccccc1	9,15,11,17,14,12,8,18,2,0,13,7,10,16,5,3,1,6,4	11.865757495327093,20.34976090382456,11.723622322924523,18.690413037248376,45.32635211314686,18.343561097816625,29.245567182097133,13.072968662756452,11.18950092218735,10.741923134822798,15.2916667000029,10.741923134822798,11.18950092218735,13.072968662756452,11.18950092218735,10.741923134822798,15.2916667000029,10.741923134822798,11.18950092218735	19
12	CC1(C)SC2C(NC(=O)Cc3ccccc3)C(=O)N2C1C(=O)[O-].[K+]	0,2,17,22,14,12,21,8,6,15,11,7,23,3,20,18,13,16,19,5,10,9,1,4	7.447164463930532,19.86722229164333,7.447164463930532,11.897994518335036,24.614574796534317,16.038750659243064,9.903027276531793,11.539299239216831,9.411861790962032,18.114071222476667,16.136127726362442,11.087663970355349,9.071558323972765,14.205633824976953,9.071558323972765,11.087663970355349,14.545862436778553,7.859637296455473,12.77952180718577,16.033741143742866,11.92965926211991,9.27273638…	24
13	Oc1ccc(C2Oc3cc(O)cc(O)c3CC2O)cc1	19,2,3,18,13,0,4,6,12,17,8,10,7,11,14,15,9,5,1,16	11.729400934099417,22.982370789889714,10.127341446535395,10.524402087045004,11.83982508717962,20.065242219123306,11.86362569235824,15.873271581996946,14.478524218859874,19.74962143736535,14.51408295406874,16.39029180448445,13.381505627727151,11.012323547517651,18.024367613655144,19.02871000066078,24.069455751419795,13.693893950649894,10.524402087045004,10.127341446535395	20
14	CCCCCN(C)CCC(O)(P(=O)([O-])O)P(=O)(O)O.O.[Na+]	0,18,17,16,12,14,7,13,1,3,6,4,2,19,20,5,11,10,15,8,9	8.32098835779545,10.912108015488524,12.252198316367458,11.903242059415511,12.16725525042779,15.643697265483445,12.092210537248373,9.512078427237997,25.9648653068569,41.28425079484951,19.365888888453817,17.92247285966028,9.21873584935567,10.177612764725598,9.504323702610941,20.6778785465906,9.206272835274678,8.921614999949544,8.921614999949544,12.639568378314141,13.391121649093522	21
15	NC(=O)c1cc[n+](CC2=C(C(=O)[O-])N3C(=O)C(NC(=O)C(c4ccccc4)S(=O)(=O)[O-])C3SC2)cc1.[Na+]	15,12,11,33,17,2,32,25,23,34,5,0,26,22,19,4,35,8,29,28,14,7,36,30,3,10,16,24,18,6,9,1,13,31,20,21,27	5.578832332935724,8.987839619357063,5.013240675141196,7.485418106811807,5.986541091098567,5.470171550573003,8.399435694462753,7.127854168109692,6.194390531628743,8.741665916539109,7.8539294826226875,4.63778083733304,4.630307210318502,10.195064637997206,6.9581094499700065,4.6058921486882625,7.8595145883420106,4.993251184019842,8.294160380640804,5.944675944813497,20.715747842706946,20.9924437004013…	37
16	O=Cc1ccccc1OC1OC(CO)C(O)C(O)C1O	15,17,13,0,19,12,4,6,10,14,18,11,3,1,9,5,16,8,2,7	11.456997746345209,16.050228632797356,20.597449351917007,15.74227967014302,13.559860108682171,16.482314431694235,14.58262925677262,21.080922807675947,18.457063593064944,16.141170078784384,14.86395538867508,15.516389793044695,12.947213357719631,11.028472337197385,14.900540060987154,10.427917448916546,18.109511896398075,10.57137594785307,15.346343212467655,12.137366480070327	20
17	COc1ccc(-c2cc(=O)c3c(OC)c(OC)c(OC)c(OC)c3o2)cc1	13,22,19,16,26,3,12,9,15,18,21,20,4,25,0,24,14,17,6,11,1,7,2,5,23,10,8	10.292290807774116,14.128980427537257,16.106085053416493,7.499748798161803,10.076439122844008,16.865287342836368,10.850825072600841,15.955108238122179,18.080789740681197,8.145011492477792,18.029499526717686,13.0556338833412,8.119877546188931,7.431625594698793,10.414820707417661,9.041652897074513,7.431625594698793,10.4616972489748,9.041652897074513,7.431625594698793,9.370904731546018,9.04469314797…	27
18	COC1=C(OC)C(=O)C(CC=C(C)CCC=C(C)CCC=C(C)CCC=C(C)CCC=C(C)CCC=C(C)CCC=C(C)CCC=C(C)CCC=C(C)CCC=C(C)C)=C(C)C1=O	22,27,17,32,52,12,37,47,42,0,5,57,58,23,48,13,33,53,28,18,43,38,62,7,10,34,24,49,19,29,14,44,39,54,1,4,50,40,20,35,15,30,25,45,60,51,31,21,41,36,16,26,46,55,56,2,3,61,6,9,11,59,8	3.524334633882503,4.649751139300847,6.789446833403403,6.80939756689439,4.649751453083795,3.524334633882503,7.368348487301758,3.7369028382945393,11.283835460619215,8.9415806592733,4.057833475436367,9.332990590542053,3.4504437520845244,3.6484421868953936,4.334785112776429,4.7951059431079415,5.035522218285209,3.4504437520845244,3.6484421868953936,4.334785112776429,4.7951059431079415,5.03552221828520…	63
19	NC(Cn1ccc(=O)c(O)c1)C(=O)O	4,9,7,12,13,10,3,0,8,5,6,11,1,2	19.48491007573329,33.62804820925385,35.92914388185454,17.70057090167028,15.42207698924539,20.135995056167296,24.06178371417626,15.710650512075508,19.704257285215128,15.476580605441987,17.556598507813753,31.588815611367398,16.2976549083105,17.302916809887385	14
20	Oc1c(Cl)c(Cl)c(Cl)c(Cl)c1Cl	5,7,9,0,11,3,2,10,6,8,4,1	22.818605964246665,31.914611048996445,24.379421925317722,23.10919090756942,28.448759162100025,21.723289254354306,28.2221751979232,21.723289254354306,28.448758303013157,21.723289852903683,24.37942294214735,23.10918960884009	12
21	O=C1C=C(O)C(=O)c2ccccc21	0,8,11,6,4,3,9,10,1,2,12,5,7	16.367268207472065,23.459950690914397,24.659147341983484,22.695371282518508,20.462118327105358,27.761804359681257,20.190616683115863,34.18255306151695,19.0264063750801,23.10967448083737,23.109675658527507,19.885775181464837,25.089642044738856	13
22	COC(=O)C1=C(C)NC(C)=C(C(=O)OC)C1c1ccccc1[N+](=O)[O-]	14,0,3,12,17,6,9,24,1,13,23,19,20,7,18,22,11,2,5,8,4,10,21,16,15	7.437599657985781,9.353299390072767,12.531650929058575,7.745049886550048,13.493522331342245,13.257327688204118,8.540387512728469,10.082473283889858,13.257327902399272,8.540387788835371,13.493523239915527,12.531650543029688,7.745049943572012,9.353299762649943,7.437599547737687,43.0562652293447,20.97903899373749,7.820967634450322,10.31786204354187,9.443881584867302,9.911961826924639,13.636675282426…	25
23	CC1(C)C(=O)C=CC2(C)C1CC(=O)C1(C)C2CCC2(C)C(c3ccoc3)OC(=O)C3OC321	19,0,2,17,4,8,12,6,28,5,26,22,10,14,21,15,23,16,27,11,20,3,1,24,25,7,13,30,18,29,9,31	5.794245156458512,10.65154589529601,5.794245156458512,9.286603183003255,6.126600321711938,6.870314624719299,6.429288935816135,11.463778448709364,6.340325696406982,19.419099193315933,7.309491365494086,8.936447866830338,6.351494944558999,12.226025315021605,7.621421937466028,7.79044250507285,8.661127285965097,5.945291780774358,14.431266864862213,5.500713537009336,8.958144491002539,7.682698287067113,…	32
24	O=[N+]([O-])c1ccc(O)c([N+](=O)[O-])c1	11,10,5,7,2,0,4,3,9,1,8,6,12	18.71655112102167,28.362775828872586,18.567751108950702,19.847247247958407,19.583818416096605,18.348610671527226,31.16046914499201,18.49045848563013,28.950153501114972,20.36893090205774,16.70283314749209,16.058340817704874,44.8420621464902	13
25	O=c1c(O)c(-c2cc(O)c(O)c(O)c2)oc2cc(O)cc(O)c12	8,12,0,21,11,7,6,13,16,3,14,10,19,20,4,18,15,5,2,1,17,9,22	9.01384628639538,18.617926207531116,16.54258762082462,11.215717462636677,13.622790340879861,16.362061192474343,9.588954944087149,9.361595539827235,8.791887509214272,19.71600464359152,11.872000338571514,9.36159539505023,8.791887537942197,9.588955039657765,11.361743343531987,16.075259157936657,10.880536854410977,19.16488297378509,15.28298264752063,12.37698363949459,13.033378373696893,9.122014882451…	23
26	O=C(Nc1ccc([N+](=O)[O-])cc1Cl)c1cc(Cl)ccc1O	18,20,17,0,4,12,5,16,9,8,11,15,2,6,13,19,3,10,1,7,14	10.370208840053227,19.25186032630517,14.898736325019845,16.812150827012367,11.05950724738067,12.079807316986251,15.480043715710044,20.264239704896674,12.927251392305141,12.796087054273347,17.179289808816968,13.817789977023484,11.38659916826781,16.34601180034223,21.52298119469196,14.595443266983825,12.434522385200571,10.220866938674579,9.868540523995751,16.5226967013732,10.165366553314914	21
27	NCCc1c[nH]c2ccccc12	5,8,7,10,4,0,1,9,3,2,6,11	22.86553987406534,26.289585374652567,27.217105417573286,27.10170488309813,22.56701754877394,18.448403904891155,28.035798736498684,19.333940072334364,18.699488942977034,26.564135285049126,22.049168052035377,40.82811549468897	12
28	CC1(C)CC2C1CCC1(C)OC1CCC2(C)O	7,9,15,13,0,2,16,11,3,10,12,8,6,1,14,4,5	12.954148951187552,24.668069871540858,12.954148951187552,15.21032743062823,25.372599359659937,26.87024219477097,22.902374344936096,12.251292839100632,20.391153043641673,12.352660073418509,17.126992537065227,15.0993356402705,18.243463063654406,12.732428984691058,24.968387056189375,12.4566321584898,13.44574298947008	17
29	CC(=O)OC1CC2CCC1(C)C2(C)C	10,8,3,2,12,13,7,4,6,5,1,0,9,11	26.277164646971308,25.9438053891572,17.088436953336803,16.05421242470901,18.739817731460775,23.441468356813846,19.53888756789819,17.79074944343119,15.329726653828393,27.264172865920038,14.442890858714225,42.89881715568299,17.594926753205065,17.594926753205065	14
30	C[n+]1ccccc1C=NO.[Cl-]	4,2,5,9,8,10,3,7,1,0,6	33.522725526941926,30.036491312668648,22.307287736912244,28.628928758611426,20.59530979703412,23.94522237521595,34.80530876643024,29.183820813253977,25.497776750136826,24.59491945664739,26.88221004975547	11
31	O=C([O-])c1ccccc1-c1c2cc(I)c(=O)c(I)c-2oc2c(I)c([O-])c(I)cc12.[Na+].[Na+]	7,15,24,27,4,2,25,0,12,19,26,29,30,22,13,21,6,5,20,28,18,11,10,1,3,17,23,16,14,8,9	7.81288478356977,10.25264582602706,7.616064593373932,10.361052463616929,7.300491982670776,9.320763382747641,9.25492676947175,6.517848921178013,16.4749795138341,24.016989113137228,9.92022656590414,9.618577766035042,8.163689746140308,8.856167128281797,12.200536105243117,7.0596292388640745,11.41165170120061,10.792649410281214,9.53431108788264,8.193087339575852,9.324477103855754,9.056194129580323,8.7…	31
32	CCN(CC)CCNC(=O)c1ccc(NC(C)=O)cc1.Cl	0,4,9,17,16,18,12,20,3,1,5,15,14,7,6,19,11,8,10,2,13	10.027997927538298,12.754902713533728,22.50477712238534,12.754902713533728,10.027997927538298,12.819117058979817,16.407248760181563,16.334712348252644,17.444100896573204,10.21152824748059,18.33169424060178,17.14118286827578,10.796366595546704,22.513895084855893,15.181987631251094,14.486645082959502,10.712898317882708,10.466041389263399,10.796366595546704,17.14118286827578,11.14445460391595	21
33	C=CCC1(O)CCC2C3CCC4=CCCCC4C3CCC21C	5,2,15,9,18,10,12,4,14,13,19,21,1,17,16,11,0,3,8,6,7,20	16.174622369649562,12.50176615891992,9.972651651035434,17.38478916146549,10.976617661644,9.635213309797093,18.935186687409427,19.469454021964324,17.500878826253015,10.233476285546189,10.507285921579733,14.105715689307075,10.916681643384422,11.145682750039882,11.073269963682591,9.986433315600138,13.908068305727268,13.524613536101228,10.491061098643495,11.517588670038078,27.91677561335335,12.122169…	22
34	CCCC1OC2CC3C4CCC5=CC(=O)C=CC5(C)C4C(O)CC3(C)C2(C(=O)CO)O1	10,21,22,24,0,4,9,15,12,3,2,20,16,27,18,14,1,26,28,29,30,8,7,17,5,11,6,23,13,19,25	6.661251128552824,9.319514257315088,7.697098190219334,7.682316208052709,6.81568848249206,11.29360846220514,12.664681710975842,10.013251201889926,9.888853797543543,6.905867965642738,6.207895990999516,12.6558054535178,7.543451197464476,15.404499434997247,9.085072311636981,7.242015888337133,8.786346898213178,10.900135710390128,8.976774451696638,15.98678374599943,8.698999839365552,6.424458662525678,6…	31
35	COc1cc(-c2coc3cc(O)c(OC)c(O)c3c2=O)cc(O)c1OC	19,16,14,25,20,2,22,11,0,3,9,21,13,7,24,10,1,15,6,5,8,12,23,17,4,18	8.521809610072097,11.543129493962105,8.333264066954133,8.563399292857856,21.841477546962317,13.968226262527867,12.178246153470116,9.76559376443507,14.162477408004623,8.633213323362487,11.051163238115794,8.436077489902186,14.732093288549084,9.607584983260484,7.935869694131274,11.79825319952214,7.934723402589007,20.561990306377986,23.223276603457627,7.894734635869031,8.312639487153309,9.00933218524…	26
36	COC(=O)CCC(C)C1CCC2C3C(O)CC4CC(O)CCC4(C)C3CC(O)C12C	14,27,20,15,17,7,21,19,26,18,10,29,6,3,16,9,0,23,25,8,11,12,13,1,5,4,24,28,2,22	9.103795023624217,12.178594496551272,18.864468508568212,8.058663851846234,13.7324310502056,12.986991306575236,7.981197378951024,6.752388075988039,10.98387847393859,8.609806797490805,7.7515779072273165,11.094225948589141,12.042564544957699,12.078753396856868,6.027151086736909,6.356830673637873,8.394517931701545,6.4050870837090645,7.63141174153951,7.114185312644382,6.280914599455614,6.9545920218224…	30
37	NC(=O)c1cc[n+](CC2=C(C(=O)[O-])N3C(=O)C(NC(=O)Cc4cccs4)C3SC2)cc1	15,28,11,22,12,2,27,24,5,29,23,19,30,4,17,25,0,14,18,7,8,10,21,3,16,6,1,20,13,9,26	9.22279735060431,12.642103791262684,6.810951344743434,11.121137719258797,7.9620427985295485,7.0279828904446555,12.390978333059353,9.95863695351596,10.36647002083811,14.47767368742011,10.719120345434959,6.421775695733627,6.608356179923507,13.622448381977845,9.59816155068832,6.054008608266358,11.420404318897265,8.09160485469957,9.710828108358427,7.8779952488881655,13.58927452557272,11.1042511278249…	31
38	CCCCCCCCCCCCCCCCC(C(=O)O)C(O)(CC(=O)O)C(=O)O	0,13,2,4,5,6,7,8,9,10,11,12,3,14,1,19,18,25,27,24,15,28,22,23,17,21,26,16,20	6.4176093710062245,8.051532286319954,7.313397228775996,7.354825627538714,7.343782937281317,7.343782937281317,7.343782937281317,7.343782937281317,7.343782937281317,7.343782937281317,7.343782937281317,7.343782937281317,7.343782937281317,7.214415778223822,7.610129716047124,9.9308661905561,17.275315542846315,12.169100155005026,8.1599555322595,8.151531665595812,41.2067279314433,14.529594773638209,11.7…	29
39	CN(C)CCC=C1c2ccccc2COc2ccc(CC(=O)O)cc21.Cl	11,8,0,2,17,10,14,16,25,3,9,22,12,23,4,5,21,20,15,7,6,13,19,24,1,18	8.337333733761213,17.760168680915783,8.337333733761213,9.502670261616046,10.898850667574138,10.970029299900531,14.937120582333577,12.76010382946332,7.590500563725059,9.530732202836575,9.034991030243631,7.133758470841698,10.426018068264955,16.446238870408692,9.182644237633198,12.458852872250631,9.209269588485753,8.763136475077758,19.81505830273499,16.62207388933165,12.358294595465894,11.1297457214…	26
40	CC1(C(=O)[O-])CCC2(C)CCC3C(=CC(=O)C4C3(C)CCC3C(C)(C)C(OC5OC(C(=O)[O-])C(OC6OC(C(=O)[O-])C(O)C(O)C6O)C(O)C5O)CCC34C)C2C1.[NH4+].[NH4+].[NH4+]	48,24,23,26,42,44,50,46,18,27,35,9,6,3,54,8,39,31,59,57,58,52,51,49,5,45,34,4,15,25,0,47,19,32,40,28,36,55,29,33,43,11,13,30,38,37,10,1,41,56,22,7,14,53,17,21,2,20,12,16	4.057246829380787,6.506584568416582,9.381887173080216,3.5015609872837246,3.8616196565484278,3.7310923318636773,3.437786636750941,6.889860455211405,3.5667903560179033,3.4006390623024805,5.821628125577248,5.394895912105695,12.38178229983167,5.399411192066495,6.997977931279806,4.0080745533889655,14.407436008323872,7.9833497374150815,3.327923277453933,4.10568125095503,9.418587170657688,9.166742457002…	60
41	CC1=CC(=O)c2c(O)cccc2C1=O	4,13,7,2,0,8,1,10,6,9,3,12,11,5	18.831956356531798,19.458746183539795,16.956210143913886,21.694767403860162,15.268600268326956,34.04693954682443,20.786675377719796,16.68951144618722,19.40196079107772,21.564574368724145,20.33663990477634,32.201850214740254,26.135806054440756,16.625765695592683	14
42	CCOC(=O)C(C)(C)Oc1ccc(Cl)cc1	0,10,15,1,4,11,14,2,13,6,7,12,3,9,8,5	12.794383390015573,14.572390001940212,15.160979741525797,23.061056288279353,14.622612050170563,35.67161265839967,16.72395970387878,16.72395970387878,28.30371918115997,27.5538459594245,14.09086930353077,14.837679527736316,21.382441530511635,15.571942402610137,14.837679527736316,14.09086930353077	16
43	CC(=O)NCCCS(=O)(=O)[O-].CC(=O)NCCCS(=O)(=O)[O-].[Ca+2]	20,19,8,9,3,14,10,21,2,13,4,15,0,11,1,12,22,6,17,16,5,7,18	10.98222252712229,14.49938591949875,10.68450398338517,9.835104093720917,10.747034662770588,19.510905071299916,16.190481035814614,21.431131593969425,8.928269353899383,8.928269353899383,10.259984390474969,10.98222252712229,14.49938591949875,10.68450398338517,9.835104093720917,10.747034662770588,19.510905071299916,16.190481035814614,21.431131593969425,8.928269353899383,8.928269353899383,10.259984390…	23
44	CC(C)NCC(O)COc1cccc2[nH]ccc12	14,12,0,2,8,11,15,10,16,3,6,7,4,9,5,13,1,17	12.218748068148589,24.677015651096475,12.218748068148589,15.458905578025146,18.57149790894838,20.96007680098902,16.06552004198867,16.357201390395325,12.873252664401651,19.559423740633058,13.323723071062876,13.1470660973573,12.062974532542274,22.700425648858065,11.341225528703934,13.276564846824604,14.872552353917843,30.315078048297426	18
45	CCC(C)C1NC(=O)C(CCNCS(=O)(=O)[O-])NC(=O)C(NC(=O)C(CCNCS(=O)(=O)[O-])NC(=O)C(NC(=O)C(CCNCS(=O)(=O)[O-])NC(=O)CCCCC(C)C)C(C)O)CCNC(=O)C(C(C)O)NC(=O)C(CCNCS(=O)(=O)[O-])NC(=O)C(CCNCS(=O)(=O)[O-])NC(=O)C(C(C)CC)NC1=O.[Na+].[Na+].[Na+].[Na+].[Na+]	91,58,49,46,47,50,59,89,52,62,74,55,86,94,8,41,3,35,81,82,70,19,69,36,4,20,92,84,72,60,53,6,90,40,77,65,28,12,43,24,15,31,10,54,38,9,96,97,95,99,98,75,63,71,83,21,5,37,44,22,29,93,56,26,61,13,87,23,39,73,85,11,88,76,64,57,42,7,27,25,17,33,1,79,67,45,48,14,30,78,16,66,32,0,80,68,34,2,18,51	4.341531582443155,3.5728766850279365,4.959360527609975,2.022814971679269,2.022814971679269,2.5300206707859036,2.096284913803615,3.223563757430825,1.9726031974343958,2.460820824665902,2.4049696363665447,3.051954203410773,2.1471091483908684,2.7723496925386684,3.9933817844348463,2.373746643981562,4.341531582443155,3.5728766850279365,4.959360527609975,2.022814971679269,2.022814971679269,2.53002067078…	100
46	CC(=O)NC(CCC(N)=O)C(=O)O	8,6,11,2,9,12,0,3,7,1,10,4,5	19.706686277145295,24.61891884604573,17.37376751272312,20.867020914582085,29.54564516225217,51.593247608976526,16.820860546384196,23.398101054667663,16.403818285363727,17.44095578531686,27.36280636545506,17.27215879676622,17.596015401962163	13
47	COC1=C(O)C(=O)c2c(cc3oc(C(C)=O)c(O)c3c2O)C1=O	22,17,6,20,4,0,15,11,14,12,16,1,13,3,21,5,9,2,7,10,8,19,18	9.853392788859468,12.57710029426572,13.649167615429848,12.829992413438719,9.730777204770664,12.997630208817995,8.949816836089653,16.204809171860678,21.077394431980778,13.618612003336226,16.476004484502468,10.219577320342056,11.814306048203422,12.63448232319114,11.532294660920728,9.868466759836894,12.262699546030477,8.886492557065127,22.006505639602878,21.53543713820544,9.39926424842919,12.9922400…	23
48	COC1C(=O)C2(C)C(OC)CC3OCC3(OC(C)=O)C2C(OC(=O)c2ccccc2)C2(O)CC(OC(=O)C(O)C(NC(=O)OC(C)(C)C)c3ccccc3)C(C)=C1C2(C)C	8,59,58,31,4,36,0,9,55,32,34,47,46,45,18,54,11,6,42,33,52,50,26,28,12,16,7,13,15,40,23,3,29,25,1,21,38,10,17,57,24,53,49,51,27,35,48,22,43,20,30,14,41,56,5,2,37,44,19,39	3.059734397998394,4.527201865918597,7.42002314187583,4.215294169387773,3.0356035280260434,7.177871910352209,3.4392109039838337,3.898518635876128,2.9543776818808136,3.1236185159376233,4.835065584523575,3.4254250977685228,3.7660070649037456,4.047383963807746,6.615408705840521,4.0654732545899455,3.7942286803492915,5.087312877420992,3.2254645130224864,12.613411168196293,6.271788139785924,4.6397784453…	60
49	Cc1oc(=O)oc1CN1CCN(c2cc3c(cc2F)c(=O)c(C(=O)O)c2n3C(C)S2)CC1	28,20,26,5,29,2,23,0,10,30,24,11,18,4,31,9,7,17,1,14,27,6,22,19,12,16,15,3,13,8,25,21	7.146717995794408,8.375650356267041,6.782196371524368,15.131227140104965,7.5728773946969214,6.660019012793427,9.447978210426218,7.904015681646831,16.768644423288805,7.763276203867083,7.226324447134528,7.498074866418111,11.00966424504389,15.414179958788727,8.482090286739624,11.616324008031814,11.44881534366619,8.028393304312392,7.570285914323681,10.65539610243098,5.978218371701334,18.0908993485253…	32
50	Cc1cc(=O)oc2cc(O)ccc12	10,4,5,3,2,0,9,11,7,1,12,8,6	19.93411194074831,24.50461964249188,19.68962939419542,19.607788415444688,17.428813900432587,17.98079930627863,32.058944901298666,24.36565092800309,31.980921474270865,21.77231867960085,16.84849514909955,22.80904945616202,31.01886019008815	13
51	C#CC1(OC(C)=O)CCC2C3CCC4=CC(OC(C)=O)CCC4C3CCC21C	12,27,14,21,11,25,20,6,7,19,24,1,16,22,15,13,3,0,23,5,4,18,8,17,10,9,2,26	11.192363717161573,9.027101622872568,17.15962579224287,10.388730920811202,12.386786198533702,12.032442278649718,8.525245853305396,8.53105454173873,13.188234525283397,16.02842794224124,15.99830493633998,8.076121002851313,7.353025583273839,9.85106768739205,7.573310375018979,9.454533995853115,9.304771127895481,13.594644224630162,12.453864610770095,8.54708770348191,8.365680017763726,7.603997363885345…	28
52	CC(C)NC(=N)NC(=N)Nc1ccc(Cl)cc1.Cl	0,2,5,11,16,17,8,14,12,15,3,10,4,9,13,1,6,7	11.653669887714717,22.28125090737864,11.653669887714717,15.769809804980687,19.769051244838913,11.847871304659055,23.28335111944238,29.63541436075138,13.646808067433302,20.62238154393912,17.990465114125975,12.368852121852104,13.870869377808948,21.943086450731577,13.806834303371932,13.870869377808948,12.368852121852104,13.616893522074964	18
53	O=C(C=Cc1ccc(O)cc1)c1ccc(O)cc1O	9,6,18,0,13,5,10,8,3,15,17,14,1,16,7,11,4,2,12	11.201788258336805,16.871155547996736,22.540766125883223,13.282830445859858,21.97696595171691,11.575005764003421,10.851194676521104,20.538777724552336,12.766889183027148,10.851194676521104,11.575005764003421,21.479826974082233,27.783204663646742,11.276210598006388,16.719370211631016,14.387036256904125,17.189731007741088,16.222447713866117,10.910598602855302	19
54	CC1CCc2cc(F)cc3c(=O)c(C(=O)O)cn1c23	0,5,8,3,11,17,14,15,6,4,1,7,2,10,13,12,18,16,9	10.311010005619806,16.151216256695136,16.913174437227866,10.99211255833855,13.346423079838573,10.850242690678698,13.232364353557188,16.533753414583902,10.957559827971423,25.379382982104957,17.50653552161863,11.38999844886915,21.64519451713612,18.721979014262107,11.917692202711798,12.656602409797827,25.373299892604614,11.718816041378531,24.40264295928425	19
55	CCCC(C)C1(CC)C(=O)N=C([S-])NC1=O.[Na+]	0,7,9,4,15,1,2,12,10,8,16,13,11,14,6,3,5	11.157551264333605,14.084951359167777,14.173375415372547,31.087243810397915,12.66722999271312,34.15417555820021,24.670902079185897,11.424710849435641,16.91385090512783,11.799154437572167,14.914663718570395,19.845331698612046,14.257819610201281,17.158128784941695,21.064877388011368,13.521986959772189,17.104046819006896	17
56	CC1CCC2(OC1)OC1CC3C4CCC5CC(O)CCC5(C)C4CC(=O)C3(C)C1C2C	0,6,13,18,19,3,5,15,29,30,25,7,17,9,27,14,16,21,2,24,10,11,12,1,26,8,4,28,23,22,20	6.641920534499416,10.429527842697535,9.23280337470781,7.0526573192619075,11.313256500571224,7.056590219017362,6.7738048662549595,7.899203988814389,11.190791802564473,7.998630747319093,9.458567355410178,9.694129121482526,10.39244543313087,6.883395924094637,8.611417241469535,7.162773651099978,9.049372081365345,7.989292353335525,6.922899485776366,7.047707347315718,25.355758860060163,9.11543380458168…	31
57	CCOc1ccc(NC(C)=O)cc1	0,10,4,12,9,5,11,2,1,8,7,3,6	17.663082643079164,24.86755940678266,24.59740476167643,30.056763883389053,19.104657076044518,20.185716289532124,32.34622095977828,27.35648006825066,25.819206041785932,19.63498226508635,19.077556126729164,20.185716289532124,19.104657076044518	13
58	CCn1cc(C(=O)O)c(=O)c2cc(F)c(N3CCNCC3)nc21	9,0,19,17,2,20,16,6,12,7,13,15,1,11,18,22,14,10,5,8,4,21,3	9.168400534431711,12.173055417644479,9.41632460433254,22.617109790693043,18.38442630360439,16.831297764118254,9.970352645906932,10.659486260664893,17.340950073952285,9.124383463980564,15.435824329548257,12.875158231355844,10.555106411246552,10.746541330266272,15.017773523086914,11.767006966268283,9.454260898581898,9.416238382151235,14.131519655753422,9.416238382151235,9.454260898581898,21.3094698…	23
59	COC(=O)C1=COC(OC2OC(CO)C(O)C(O)C2O)C2C(C)CC(=O)C12	15,22,17,13,19,23,12,9,5,18,8,6,14,10,3,11,0,16,24,25,1,7,21,4,2,26,20	9.79672404637914,11.227612197950279,20.325731904661765,9.51809861270793,14.67385179893789,8.663123060891834,8.9205659168865,11.553919544698132,8.877545416058622,8.65634697217682,9.33522096949126,9.521785658178473,8.574727662348764,7.684639822391985,9.06275097706019,7.2636558415624535,10.1015599987022,7.578672408749283,8.768495862512268,7.824640664694,28.621992779451816,12.604408343966483,7.573567…	27
60	CCC(C)C(C(=O)OCC[N+](C)(CC)CC)c1ccccc1.[Br-]	0,3,15,13,6,20,18,9,1,7,14,12,17,21,22,11,8,19,5,16,4,2,10	7.021196987407608,10.279637874276418,24.26331040668082,8.454936576479883,24.184393915300447,15.72186921110368,8.871980555563358,10.515927227945198,14.321669656212165,10.212098543535816,27.15116751552704,12.943750285954579,10.929829467819204,8.646678094507465,10.929829467819204,8.646678094507465,17.243594865172767,11.051872453209384,9.965912168112697,14.895365294107236,9.965912168112697,11.0518724…	23
61	CCNC1CC(N)C(OC2OC(CN)=CCC2N)C(O)C1OC1OCC(C)(O)C(NC)C1O.O=S(=O)(O)O.O=S(=O)(O)O	6,19,26,32,24,0,29,14,27,30,17,2,8,5,22,18,1,23,3,20,7,40,35,38,33,12,10,21,13,25,41,36,37,42,11,15,31,16,9,4,28,34,39	4.9138495341577215,5.49237300590447,5.295950505581717,5.746131608543907,11.213942932097087,5.403067469239646,4.327219452862879,6.185007217159398,5.39069477609927,9.841091378747695,7.004537338028218,7.424707318738218,6.870295479150048,7.193167609906683,5.056942301332345,7.906807141561546,8.596979895381399,5.239958727474675,5.443715625756896,4.418680250891374,6.165446380065294,7.175801933059422,5.4…	43
62	COc1cnc(NS(=O)(=O)c2ccc(N)cc2)nc1	18,3,14,0,12,15,4,17,8,9,11,16,2,10,1,13,5,6,7	11.380856850558231,16.138631217514373,13.296203684969187,10.026150909750172,11.73814425056479,29.380361693772024,32.4886319898785,35.58099595246857,11.976781524105647,11.976781524105647,15.19543113539679,12.579215889276597,11.520332919251347,19.54722031773425,11.310416655497217,11.520332919251347,12.579215889276597,11.73814425056479,10.026150909750172	19
63	C=C(C)C1Cc2c(ccc3c(=O)c4c(oc23)COc2cc(OC)c(OC)cc2-4)O1	25,22,11,2,14,28,7,17,26,3,13,19,21,24,0,23,20,18,16,15,9,10,6,8,4,27,1,5,12	9.240970875810063,13.396692348104295,7.5329871293251776,8.934714772515179,13.065158608245824,13.459645330320186,12.82266132614744,8.566072580143537,12.938588900298768,12.321823405396557,12.776580078265383,7.374106864555399,15.406756066789953,8.936471194194835,7.9661898666090405,11.905328947730581,11.651782802855521,8.607484745661608,10.476267485755654,9.204330863161871,10.131206742125855,9.212567…	29
64	Nc1nc(=O)n(C2CSC(CO)O2)cc1F	0,11,4,8,12,10,15,7,13,5,9,6,1,14,2,3	14.295247064495914,21.178060543170425,23.122312252831755,23.667787824793088,16.393719855535885,19.228981666092288,20.527965978276363,18.128706187780942,16.438918487496146,19.851015161962884,17.104703087534165,14.647553706356906,16.87247312773967,19.15619734128994,21.302079447421413,18.084277802161516	16
65	O=C(O)Cc1ccc(-c2ccccc2)cc1	5,15,10,12,9,13,6,14,11,2,0,1,7,8,3,4	19.158352061065777,22.062146442130334,17.25219885677904,29.128828588916797,30.855248465469796,12.604466430391756,16.607929233668976,23.527189316926517,26.577873774396714,15.119319771121798,12.939863906558447,16.895004078197864,12.939863906558447,15.119319771121798,16.607929233668976,12.604466430391756	16
66	CCC1(O)CC(O)c2c(cc3c(c2O)C(=O)c2c(O)ccc(O)c2C3=O)C1C(=O)OC	6,25,15,0,13,22,18,20,19,28,30,10,1,12,5,27,24,17,21,11,3,29,4,7,9,16,26,14,23,2,8	6.259418661736545,8.318952995543453,18.474306672476956,10.016828850946252,10.269205015191144,8.880651002222276,5.901552326494948,10.471283174030571,19.45545851286441,10.691445775398261,7.507529317225345,9.986109895065722,8.354959044834668,6.28246867223059,16.242030887143287,6.206318502283619,11.742133526224162,9.799100373446775,6.5810992673078745,6.640856529953948,6.640856405257677,9.799100591808…	31
67	CC(N)C(O)c1cccc(O)c1.O=C(O)C(O)C(O)C(=O)O	2,20,12,0,21,14,6,4,5,7,10,8,16,18,19,13,9,11,3,1,17,15	9.532652854858483,17.070858983104685,8.53116654779977,16.278684895599312,10.842471223674679,11.497903140093499,10.811764065790143,12.660786925961688,14.013055132866597,15.821558387366721,13.946021407521116,16.262458858093837,9.05399010237214,15.698516287405923,10.361359705724666,22.07407962584692,14.177365725507102,22.074078025441835,14.177367487001888,15.69851352536601,9.053989982829973,10.36135…	22
68	Cc1cc(O)cc(O)c1C(=O)O	7,10,11,2,0,5,9,4,6,3,1,8	20.079717678440595,38.747848038954544,18.68311955432909,29.51319230120225,25.440232214711266,22.421314244841845,26.650336894046625,16.909262891824703,41.710971427572986,25.0796045557854,17.095608610041744,17.668793734740753	12
69	C=CC1(C)CC(=O)C2(O)C(C)(O1)C(O)C(O)C1C(C)(C)CCC(O)C12C	13,15,20,23,10,19,18,3,0,25,22,12,21,6,4,8,11,1,5,17,9,2,16,24,14,7	8.71685762949544,13.78213571088232,14.573921395897425,8.611728308513491,10.011979910495928,13.932319987070505,9.646226710212307,20.531763231235566,11.2740217598075,14.459034027007863,8.388088390889596,12.962044119629685,9.290586458369933,7.625771028214775,18.887189581715564,8.021694883847562,16.419503384996453,14.019536358888207,8.576773854553217,8.576773854553217,8.17564463861537,9.4659062271510…	26
70	COC1C(O)C(C)OC(OC2CCC3(C)C4CCC5(C)C(C6=CC(=O)OC6)CCC5(O)C4CCC3(O)C2)C1O	11,33,17,4,9,19,10,28,6,8,7,36,12,35,5,0,38,3,14,24,30,1,25,37,22,34,32,2,20,26,27,21,18,23,15,16,31,13,29	5.765925883451317,6.865431878889254,8.62714736661637,6.371161256017203,5.049447755751655,5.717086639885891,5.325559724699863,5.508652832476613,5.40974991113579,5.14079796573047,5.303873969337004,4.782185729962676,5.544319939494001,16.426511608871223,6.564367264178129,11.760569852660396,11.822921377510724,5.021081392193066,10.786790415874165,5.222782586548404,8.638884955938906,9.129130382141724,7.…	39
71	O=S(=O)([O-])c1cc(I)c(O)c2ncccc12.[Na+]	9,14,13,11,0,2,12,6,16,7,3,5,8,10,4,15,1	13.508882256072768,34.51786283853329,13.508882256072768,18.246834052620784,20.181223286078406,19.070502699166344,14.327833740319237,17.573103791203593,19.275368213681745,11.937400912082,19.95814771059939,12.823099131134754,13.617095003304586,12.800150657382336,12.383501350253017,29.964204780148965,16.305906806644867	17
72	Cc1c2oc3c(C)ccc(C(=O)OC(C)C4NC(=O)C(C(C)C)N(C)C(=O)CN(C)C(=O)C5CCCN5C(=O)C(C(C)C)NC4=O)c3nc-2c(C(=O)OC(C)C2NC(=O)C(C(C)C)N(C)C(=O)CN(C)C(=O)C3CCCN3C(=O)C(C(C)C)NC2=O)c(N)c1=O	54,14,34,74,29,69,26,66,89,45,85,38,78,51,75,35,22,62,61,21,83,43,58,18,81,82,41,42,16,56,24,64,63,23,11,33,73,52,87,7,71,31,8,25,65,0,15,55,68,28,67,27,6,84,44,50,57,17,2,12,10,3,5,39,79,19,59,88,36,76,1,80,40,72,32,20,60,9,48,30,70,86,77,37,47,4,46,13,53,49	3.045032496983353,4.232151685998346,3.5642957416384737,3.7193482771653947,6.074913164481572,3.7491528813234116,3.189796980303967,2.6832533127558085,2.9058993593662157,4.575814377706577,3.6350332170795667,2.4753938556369666,3.5858065050958743,6.659082805187878,2.1222747965639854,3.0780036134533324,2.4276797878787724,3.444635401366482,2.3698637449410715,3.845242006905991,4.474655138704561,2.3210400…	90
73	Clc1ccc(CON=C(Cn2ccnc2)c2ccc(Cl)cc2Cl)c(Cl)c1.O=[N+]([O-])O	2,22,6,24,12,17,0,19,11,3,13,21,23,28,26,5,1,18,4,10,14,29,25,7,16,15,20,8,27,9	7.449158628895462,9.793862530638748,6.865349636052982,7.759571811755436,9.910962272782385,9.43969603370168,6.938988661682501,11.924116439888607,13.943960252086967,19.974380419474514,10.567545561987103,7.677834343857725,7.199292423973006,8.14253776089025,10.731824983749433,12.267447353454358,12.218856316558218,7.3974311638207695,9.793862873679231,7.449158628895462,12.735606081823775,8.816988699727…	30
74	CC12C(=O)OC(=O)C1(C)C1CCC2O1	3,6,11,10,0,8,2,5,12,9,7,1,4,13	17.767011931864538,28.792181851909838,20.344812328263792,15.631526499373155,29.30970277499181,20.34481297886537,15.631526661496558,28.792181757438804,17.767012161413724,21.829499285675404,16.201254296809786,16.20125356572202,21.829496824757364,29.557733505942448	14
75	CC(=O)OC1CC2C(C)(C)C(O)CCC2(C)C2CCC3(C)C(c4ccoc4)OC(=O)C4OC43C12C	20,11,9,8,18,13,3,12,34,29,4,2,27,23,22,15,24,10,28,21,16,5,6,17,7,0,25,26,33,14,1,31,19,30,32	9.994752566568984,11.880243283307548,6.260664984084618,5.365667102646352,6.226457481664722,9.28977458747994,9.305163851789892,9.884292848568588,5.02083687760957,5.02083687760957,7.298208264900158,4.871410198909731,5.383666083887876,5.3607466286691405,11.09929882913455,6.9927762869115355,9.193656150242516,9.738041128159566,5.221402270098038,13.939689590500556,4.865980032861429,8.222153923923594,6.…	35
76	Oc1ccc(Cl)c2cccnc12	10,8,0,7,2,9,3,5,1,4,11,6	20.87862918989503,23.706039435342966,21.825250697781478,23.03236797198405,27.50920126818709,23.40539372051125,43.88934069802053,21.67939655269219,20.83758498346719,22.314467267249945,20.487374900665593,30.43495722929946	12
77	CNC1C(O)C(OC2C(N)CC(N)C(OC3OC(CN)=CCC3N)C2O)OCC1(C)O.O=S(=O)(O)O	12,9,25,29,4,27,1,30,20,0,8,11,23,14,5,26,7,24,13,6,16,18,19,33,31,28,17,21,3,34,35,22,10,15,2,32	6.167457088477535,6.103863613688546,13.68949176172599,9.853226519687624,5.5315305908183205,6.568882226032641,8.261891557371413,6.934096103930088,6.19557171470241,5.239191501549058,11.048454015978578,6.19557188265334,5.239191449242199,7.413086274789195,6.483623398694348,11.518429521365206,8.396571124058923,9.253099806391575,8.474515128573344,8.578967386113064,6.138968687340267,9.392781193098372,10…	36
78	CC(N)C(O)c1ccc(O)c(O)c1	2,11,0,9,7,6,4,10,5,12,3,1,8	18.089725165241347,33.310441381002576,16.85429519449933,31.507027303100514,19.360250855020396,21.555719295396543,18.99697448928417,18.767903453768653,37.91695651152803,18.766514705177528,21.361819008827283,17.397065640147034,26.11530991490507	13
79	CC1(C)NC(=O)N(c2ccc([N+](=O)[O-])c(C(F)(F)F)c2)C1=O	21,8,13,5,0,2,12,18,17,16,9,4,11,3,19,1,10,20,14,6,7,15	10.462137924797943,15.985750673307493,10.462137924797943,12.208567911103373,11.428636288840707,10.431777757697532,21.090600080457065,21.659541971937855,9.04938158487765,11.065200808966424,15.996462429980042,12.027580690866657,10.478573329543863,9.997520688482567,19.660422044180436,26.311716787494888,10.572585618404773,10.572585618404773,10.572585618404773,13.054313442225961,18.462882439397717,8.4…	22
80	Nc1nc(=O)[nH]cc1F	0,5,4,6,8,2,7,1,3	26.650483452482142,37.07815397881495,35.812305797080626,42.20114554807651,29.860260424044093,27.727492820922627,32.18742305399791,36.031457370840144,32.45127851686266	9
81	CC1(C)CCCC2(C)C1CCC1(C)OCCC12	0,2,12,14,10,3,5,13,4,7,15,11,1,16,9,6,8	12.285214833275507,20.909025612156874,12.285214833275507,13.195334889075173,14.703394197716182,13.592919850270835,29.303376796859077,15.027855315092882,34.174898688494515,24.386236368977272,12.97361926218581,20.401138914217647,12.574864580379643,13.832063356195238,12.627454133624259,15.290620823941925,22.436767867176506	17
82	CC(=O)OCC[N+](C)(C)C.[Cl-]	2,7,8,9,10,3,0,5,4,1,6	27.24266849958984,35.074199062422835,19.72413965156919,23.979875425307895,30.424812289435053,29.238235226885067,50.830131437804084,19.917019271082594,19.917019271082594,19.917019271082594,23.7348822096901	11
83	CC12CCC3c4ccc(OC(=O)c5ccccc5)cc4CCC3C1CCC2O	21,2,25,27,20,6,0,16,14,18,7,3,19,26,17,13,11,4,8,12,24,15,5,22,9,23,1,10	7.724645792440231,18.858326705604657,6.786960366443044,8.326621808525477,10.243435821611445,13.051196331313793,7.507235894699977,8.042467749164178,12.23982802966906,15.927898682375107,21.352743649345932,9.964408266113441,12.697653593396797,9.706676162188604,7.924145432975127,12.948123949422286,7.924145432975127,9.706676162188604,8.016472966310165,8.644608271573805,7.305418194346192,6.585810751278…	28
84	ClC=C(Cl)Cl	3,4,0,1,2	60.729432984022424,66.86668717325665,76.73121635848656,47.836332415230565,47.836332415230565	5
85	COc1ccc(-n2nc(CCC(=O)N(C)O)cc2-c2ccc(Cl)cc2)cc1	26,3,24,19,22,23,20,4,25,12,0,5,8,14,7,15,16,21,1,13,10,9,2,18,17,11,6	8.81520960346937,11.205507693880222,15.928441344960532,7.175223614773115,7.7870230753069185,9.023197778329617,23.608138646759457,10.188396488807467,9.273433256151165,14.561558506096375,13.36519017905492,19.067636771004445,8.619940251646838,12.44523260226866,9.47802210569618,10.294086789248697,10.579490756877915,17.781689621711834,17.409745802402526,7.386685861176359,7.6881072822088585,10.83616229…	27
86	CCCCC(CC)COC(=O)C(C#N)=C(c1ccccc1)c1ccccc1	0,6,10,23,19,17,25,22,20,16,26,2,8,1,15,21,7,13,5,18,24,4,3,9,12,11,14	6.507569421899225,8.529116809973678,8.165237612887392,12.46623594317308,11.901742267652471,10.678054812283271,7.350590351441637,9.782788552012164,8.169811350261938,12.760328385494557,7.410405749240619,33.40016321737356,15.603004804374805,10.375781619381456,34.73250130931426,9.619302714640966,7.695093522014538,7.4563885072911935,11.161067202298732,7.4563885072911935,7.695093522014538,9.61930271464…	27
87	CC(=O)Nc1ccc(OC(C)=O)cc1	11,0,2,5,13,6,12,10,1,3,9,8,7,4	17.630502686206448,22.568187335526993,17.988379093072574,23.30319202865939,31.71345027507413,18.48522861331002,18.938016077994682,25.571211611328174,24.408961507375345,24.173096636993243,21.441716710978646,16.35481656764022,18.938016077994682,18.48522861331002	14
88	OCC1CCCN2CCCCC12	5,7,0,8,3,1,9,4,2,10,6,11	18.804038893167437,21.548319693763908,25.6736810542643,21.218152474191804,23.41113741800654,18.642585308494738,35.019255867635366,18.724897650943596,19.839629058234998,21.80846689210056,29.104883816355134,46.20495513064088	12
89	O=P([O-])(O)C(O)(Cc1cccnc1)P(=O)(O)O.[Na+]	15,16,14,0,3,2,9,7,8,11,17,12,10,1,5,13,6,4	10.334260640815234,18.715608182274824,10.911326644673139,10.838801831707473,41.21776361411092,23.064423746425213,27.946290858125572,14.132215672455308,14.208792825827508,12.675617434112176,17.30190390802736,14.466640630695586,16.05955316877294,23.125440835399168,10.3021833965304,10.073674599330854,10.073674599330854,14.55182840663735	18
90	COc1cc(CNC(=O)CCCCC=CC(C)C)ccc1O	17,16,12,13,21,0,8,1,18,19,11,9,2,6,14,5,15,4,20,3,10,7	10.896274213082492,11.00461795252339,13.27768153813666,19.29489444827776,17.176318576151957,15.943536631166339,15.289666426557218,22.344062011092305,10.922414663637012,11.918793338700183,20.530398931776276,11.396993038957575,8.952867014988428,9.91843834250902,15.717446273578375,16.473609792723423,8.680838155829392,8.680838155829392,11.115500168583806,11.293866361447709,18.87765637360279,10.293289…	22
91	COc1ccc2c(c1)C(=O)N(CCc1ccc(S(=O)(=O)NC(=O)NC3CCCCC3)cc1)C(=O)C2(C)C	9,4,31,14,28,26,27,0,30,15,19,18,29,25,33,3,36,35,7,22,23,24,12,8,32,16,10,2,6,34,13,1,11,5,21,20,17	5.757970700684143,11.488005273562056,9.115272744468019,6.346768726028119,5.184618309894165,12.339758530188636,9.751125819004288,6.576725025375697,7.53328029224757,4.89788404960534,8.871582084824682,11.622791593149929,7.249466770648256,10.51638785180329,5.306333540368757,5.814815905963529,8.59721462971719,20.595998287602463,5.912714644126527,5.912714644126527,17.296928195446853,15.670044105669138,…	37
92	CNCCC(Oc1ccc(C(F)(F)F)cc1)c1ccccc1.Cl	20,18,0,15,7,17,21,22,16,1,19,5,12,13,11,3,2,8,14,9,6,4,10	8.888035003678933,11.212082463373791,13.192151244707235,13.064521521037465,23.89462248972994,11.631035987629716,20.95394842847576,9.115047777493587,13.554302580210773,19.143645510883275,27.305403677682975,12.315835995488655,12.315835995488655,12.315835995488655,13.554302580210773,9.115047777493587,10.853327898534175,9.124796868203688,8.668031200768368,11.571632601776301,8.668031200768368,9.124796…	23
93	Cl.O=C1CC2(CCCC2)CC(=O)N1CCCCN1CCN(c2ncccn2)CC1	28,18,14,16,19,27,15,1,11,3,9,7,6,0,24,25,23,17,26,22,8,5,10,2,12,13,20,21,4	8.87052585076923,7.7220981489207645,12.072947934304793,8.190925048914309,26.84040436400987,11.419382835241763,8.410729871774933,8.410729871774933,11.419382835241763,8.190925048914309,12.072947934304793,7.7220981489207645,13.040380645384616,14.895960828812107,7.552822538394679,7.720584904453958,7.566669504619752,9.660879377024102,6.496563090202457,7.676717665722194,15.737681573713502,17.0428067364…	29
94	Clc1ccccc1C(c1ccccc1)(c1ccccc1)n1ccnc1	19,15,13,9,0,18,16,10,12,22,24,5,21,2,23,1,4,3,14,8,11,17,20,6,7	8.106886965055812,10.025549504992936,9.014301598439008,10.970573821481924,10.677705665980138,8.908443896368299,27.80309785069702,50.218595363633156,11.964641640882302,7.802276939643545,8.185429548010742,12.439391089443141,8.185429548010742,7.802276939643545,11.964641640882302,7.802276939643545,8.185429548010742,12.439391089443141,8.185429548010742,7.802276939643545,15.730700764361535,8.9989682380…	25
95	Br.CN1CCCC1Cc1c[nH]c2ccc(CCS(=O)(=O)c3ccccc3)cc12	13,21,25,10,22,24,19,18,3,9,5,8,12,7,1,4,26,6,0,23,20,14,15,11,2,27,17,16	9.730603592877802,8.631834051888791,18.187737901791188,7.623768981777221,8.703409266889413,7.7058851944262186,9.148595721210613,8.605272617185808,7.869770640129518,7.669915022325955,6.949708096509726,15.289915035411541,8.593636100329793,6.025473620000259,11.304719771515312,14.732731900327241,28.709982865648122,23.32413486474075,7.440638606129642,7.440638606129642,10.002050162425082,6.943274053025…	28
96	CCC(C)CCCCC(=O)NC(CCN)C(=O)NC(C(=O)NC(CCN)C(=O)NC1CCNC(=O)C(C(C)O)NC(=O)C(CCN)NC(=O)C(CCN)NC(=O)C(CC(C)C)NC(=O)C(Cc2ccccc2)NC(=O)C(CCN)NC1=O)C(C)O.O=S(=O)(O)O	37,52,14,45,25,78,83,0,34,84,31,74,63,55,48,41,51,77,44,81,38,60,59,3,32,24,13,16,27,7,20,61,9,5,53,46,39,79,72,1,75,49,42,33,28,68,70,29,10,11,4,21,40,22,54,43,76,50,35,17,47,73,57,19,8,26,87,85,36,80,6,2,15,67,71,62,56,23,12,18,82,89,88,69,58,30,64,66,65,86	2.1212327544070178,2.892383755964701,3.956751920361498,2.3655637172522157,3.152019488580876,2.5646938237591566,3.9450274599619912,2.472780311324938,3.7120789459753065,2.559052537835513,3.1292233962775096,3.144956627706804,4.300363341593609,2.4127514332302127,2.0611140469180356,4.023548904567021,2.4150883224272808,3.584243597742286,4.563878597882493,3.690306407523919,2.480867888552283,3.2295577347…	90
97	Cc1ccc(C(=O)c2ccc(CC(=O)[O-])n2C)cc1.[Na+]	2,18,17,3,9,0,14,19,4,13,8,7,15,6,12,16,11,10,1,5	10.78667856736864,22.11208185986287,9.800276265974375,10.449146373801327,13.473360141593716,28.457966765454316,16.863272934118854,15.733003501256448,15.032616733806194,10.512198092488674,19.34097077526711,17.907098747178665,16.94444186473173,14.198677007064347,11.95295057796919,15.766630287209395,17.214714138797703,10.449146373801327,9.800276265974375,13.204492880239556	20
98	N#CCCN.O=C(O)C=CC(=O)O	4,7,12,5,11,0,1,3,2,9,8,6,10	21.335861147843374,21.928925282976692,27.05801729069207,23.27299438133558,16.154114224249483,17.843598879182522,30.840379563993327,17.469550687383148,28.97151537003809,28.971514851524248,30.840380803911092,17.843599330277343,17.46955074529977	13
99	CN1CCOC(c2ccccc2)c2ccccc2C1	16,8,10,13,11,7,18,14,15,6,0,2,3,1,17,12,9,4,5	14.480542595812935,17.007806124067415,14.545754743892747,14.805430596017672,21.506665284829058,36.25187242581159,14.273693845592776,12.300627001899542,12.071207883682277,18.76473934431992,12.071207883682277,12.300627001899542,18.33026715114828,12.156381032320484,13.844083941671201,14.065248643162917,10.910037890513182,17.453023716618176,12.86078398682001	19
100	CCC1(O)C(=O)OCc2c1cc1n(c2=O)Cc2cc3ccccc3nc2-1	19,0,6,20,22,5,12,11,14,13,17,18,16,3,21,25,10,8,1,7,23,4,15,24,2,9	7.74559555335816,12.521857217776631,19.03640469054607,10.77250672944955,14.624563308075258,8.563409185156036,8.046857103604442,13.720060109098984,11.640776535959947,22.430089810889502,11.535176294864858,8.806035440084075,8.756039695413609,9.430774020349407,9.354451637458485,15.048191360197269,10.418272288344827,9.551736918847599,9.649758310493995,7.735167034310722,8.10559015760963,11.264971853668…	26
101	Cc1c(N(C)C)c(=O)n(-c2ccccc2)n1C	4,5,14,10,13,11,7,0,16,1,15,3,12,9,8,2,6	14.794661411608093,17.373510418048667,23.93635414747404,21.254612570303994,12.192160108374924,12.192160108374924,29.992515174148128,13.792865056911968,23.066321579430213,22.594850851794025,13.035106109713512,13.186972034849521,21.996817176017572,13.186972034849521,13.035106109713512,19.120651007530444,15.24836393430063	17
102	CC(C)c1ccc2c(c1O)CCC1C3=C(CCC21C)C(=O)OC3	20,18,0,2,10,11,9,21,4,16,5,8,22,7,15,3,14,19,13,12,17,6,1	9.54224082658145,19.157443871777552,9.54224082658145,14.75396684346423,12.115217347373106,12.483901289417176,18.32948589866281,13.186980624828708,12.647758939230684,10.92156458506064,9.791136834075573,10.006803966174616,15.78283596632535,15.72416530748886,15.165568163283737,13.430377752241828,12.466664082016665,16.6873331969109,9.494774449278324,15.427406472819701,9.492833306622387,10.98891296297…	23
103	O=c1cc(CO)occ1O	0,9,7,5,6,3,4,8,1,2	23.71599995699943,36.13776202104054,38.38359536344069,29.790548819172717,31.00122900883524,26.738364443427592,28.000382679747407,26.36742753861471,34.09691417290014,25.767777589207974	10
104	CC(C)(C)NCC(O)COc1ccccc1C1CCCC1.O=S(=O)(O)O	19,18,0,2,3,14,20,17,7,13,23,21,12,8,11,9,5,24,25,4,6,10,16,15,1,22	8.33682483836198,23.80309406603259,8.33682483836198,8.33682483836198,12.495362914490489,11.60428764649554,13.103638289366348,9.247881009552447,10.486814850335564,11.046234578024968,13.951154831007234,10.776203647393931,10.295153557817018,9.497670440724296,8.344388863941067,16.84950240942614,14.0045102927286,8.497322823768416,7.369546259363931,7.369546259363931,8.497322823768416,9.771947546386901,…	26
105	O=C(O)CCC(=O)O.O=C(OC1CN2CCC1CC2)N1CCc2ccccc2C1c1ccccc1	23,26,31,33,18,14,8,6,0,25,30,34,24,2,7,20,29,17,15,10,27,12,21,32,13,22,16,9,11,1,5,3,4,19,28	6.389169812645663,11.820950274796004,6.591912826662729,12.490707722693955,12.490707880677846,11.82095132539392,6.389169690216164,6.591912841997889,6.305877196687604,9.710881780028089,7.929575795211335,9.902344201076502,8.135183652920986,9.050720336512185,5.870836894192379,7.8045071835948505,9.405998351454272,7.8045071835948505,5.870836894192379,18.180908574057966,6.622220138235874,8.2554060007159…	35
106	COC(=O)c1ccc(O)cc1	6,9,0,8,3,5,10,1,4,2,7	22.581546389336822,27.95974870852932,36.105665101775216,24.718727930376176,29.637563625481548,27.779337882864628,19.679860065181842,40.35573976153682,23.722615792015848,19.679860065181842,27.779337882864628	11
107	CON=C(C(=O)NC1C(=O)N2C(C(=O)OC(C)OC(C)=O)=C(COC(N)=O)CSC12)c1ccco1	13,27,9,0,20,5,23,28,26,31,14,25,33,16,22,6,17,32,1,4,2,19,8,21,7,12,18,34,30,15,10,11,24,3,29	5.608299124900544,7.27298375847592,7.9086104499952,16.413109112389513,7.648003279261833,5.794251617681045,6.986179777600437,9.41939358298201,8.146838740314053,5.2961697807520425,11.64118918061012,12.759919551013716,9.640234515461591,5.123246792902037,6.267078933934738,11.396995116831093,6.652959107197372,7.09473095630649,9.641056160858714,7.967508369396347,5.79419407973335,8.49980270757869,6.8263…	35
108	O=c1c(O)c(-c2ccc(O)cc2O)oc2cc(O)cc(O)c12	12,20,0,7,11,13,15,9,3,10,5,6,18,19,17,2,8,4,14,16,1,21	9.55065724512768,19.33341301767358,15.26418608238599,12.276064157288758,16.999844302570622,12.761094382618452,12.881553449160478,9.661932102241892,16.255967097919992,12.154734995243572,12.488513620424197,10.765380748038282,9.051117826678805,11.026057070113877,17.205107134155682,11.32879739061677,18.625313106625512,14.552079225924906,13.204354869763975,13.576092272927765,9.474750750890927,21.56299…	22
109	CCOc1ccc(Cc2nccc3cc(OCC)c(OCC)cc23)cc1OCC.Cl	11,10,0,21,17,28,1,16,20,27,9,24,14,2,19,26,15,25,29,4,5,18,13,3,22,6,23,12,7,8	7.406135614596808,7.685439481796109,8.229375763585253,12.496238172590878,9.282383167188515,9.314889148589813,12.961831714788772,21.21672491497155,22.23624483154525,7.701565462537459,7.401391523999949,6.999162789797978,16.470421146477733,9.738806575594921,7.8960116686239274,8.48931868097678,7.685439481796109,7.406135614596808,9.697499337552912,8.489318507215998,7.685439890979596,7.406135614596808,…	30
110	CN(C)C1C(O)=C(C(N)=O)C(=O)C2(O)C(O)=C3C(=O)c4c(O)ccc(Cl)c4C(O)C3CC12.Cl	28,11,5,15,18,8,2,0,9,13,29,23,22,21,25,27,30,32,24,3,7,14,16,1,17,10,20,12,26,4,19,6,31	6.489344648922939,9.819979965444773,6.489344648922939,8.689383082788389,11.743049754775726,5.857495471791356,15.452969560126931,9.112719155034327,6.373589678222508,6.629724723731893,10.66743581700651,5.724665695624152,10.743771504861378,6.752222923012184,9.297791182075162,5.91144267030437,9.532250964328242,10.361199849136723,6.186306276965442,11.900281891811401,10.703500773548672,7.75426673693509…	33
111	CC1=C2CC3C(CC=C4CC(O)CCC43C)C2CCC12OC1CC(C)CNC1C2C	29,18,13,12,24,9,7,25,15,26,17,20,16,27,28,22,6,10,23,11,21,19,5,8,0,1,2,4,3,14	12.812079752509804,13.09240166025937,13.263003304520666,17.463625678879893,14.787060974932487,11.31142826798144,9.252969643108358,7.699574095215198,11.813785429455478,7.663615753815961,9.78095758654807,10.218716890035907,7.385537152914012,7.147064829518044,18.073740125556455,7.817149344089543,8.507829781706263,7.937900447286651,6.895890693122042,10.82920817347211,8.264782749898572,10.795335097878…	30
112	CCOC(=O)C1C(C=C(C)C)C1(C)C	12,13,4,9,10,0,2,7,1,8,3,6,5,11	17.123616967680924,19.341259173288556,17.304426649363442,25.92572355338779,15.736593223856282,30.726474022259932,29.64780230278847,17.67824562119494,24.37136396974983,15.805166352392225,15.805166352392225,41.97346824091801,14.280348920070528,14.280348920070528	14
113	CCOCCn1c(N2CCCN(C)CC2)nc2ccccc21.O=C(O)C=CC(=O)O.O=C(O)C=CC(=O)O	0,3,13,19,29,37,24,32,18,22,30,36,28,1,20,17,12,14,8,10,7,2,11,34,26,33,25,21,23,31,35,27,16,4,9,15,5,6	4.775013187332319,5.639700548484983,8.218079288526939,5.105628964999129,10.61560939352147,13.322385961020691,17.396776305028645,8.166426551781102,6.48182226977268,10.771072068563956,7.017334364142231,8.860149958258704,6.291300610397331,5.25420900150492,6.36722431915449,11.461536323665754,10.255114057576051,6.254643777961961,5.553651041833278,5.378893399523337,5.956479370412112,9.465553449927015,5…	38
114	CCC(C)(C)O	3,4,0,1,5,2	42.76041105361946,45.114171195804374,85.90611504716799,38.32613775298522,38.32613775298522,49.56702933962515	6
115	Cl.OC(CCN1CCCCC1)(c1ccccc1)C1CCCCC1	19,21,22,18,20,4,6,10,7,9,15,13,8,0,16,12,1,11,5,14,17,3,2	11.872039506908873,12.7801950128014,32.164110905648144,20.11143666333372,10.44997145944943,15.505395676271277,10.603303806166863,10.621742854624003,11.62265669493762,10.621742854624003,10.603303806166863,14.419347633054699,12.516883220800068,11.180000301492088,17.8283286307406,11.180000301492088,12.516883220800068,18.503673318758942,9.095336629859945,8.802284609907232,9.103742234017307,8.80228460…	23
116	Cc1ccc(-c2cc(C(F)(F)F)nn2-c2ccc(S(N)(=O)=O)cc2)cc1	23,15,25,2,3,24,0,21,20,16,22,14,9,10,11,12,17,7,5,19,6,1,4,18,13,8	8.26118519080045,17.53174577573518,7.127657573294515,7.420666572070319,18.162988961175863,14.500295344190807,15.320139047002147,12.803216192940244,21.362456534597094,9.970318118712175,9.970318118712175,9.970318118712175,10.658339879579206,19.53186810619444,8.985209341062717,6.836806547162256,8.492446169304447,12.208817079477843,19.360843424978064,15.06893930624533,8.288925182845151,8.288925182845…	26
117	C=CC1CN2CCC1CC2C(O)c1ccnc2ccc(OC)cc12.Cl	13,11,0,14,15,18,5,6,1,12,24,22,2,17,21,8,7,4,16,10,3,9,19,20,23	7.857747016763622,9.352034402678676,10.869587400111762,15.443513026139392,14.019164189127316,8.742036850093776,8.909111608393125,12.229341439890398,11.976734119696882,16.354324313945092,14.630846317172258,7.727820464554846,9.961290678604641,7.289203601072119,7.9515470937953765,8.094363350743137,14.253293457648383,11.082267328650218,8.711435978398628,17.552765922404078,18.81036093370255,11.8628966…	25
118	O=C(CNC(=O)c1ccc(Cl)cc1)NO	0,8,11,13,5,14,10,7,12,2,9,1,6,4,3	13.81468937614407,23.27738864817728,21.799529614341722,32.09010548735567,29.2451640296931,15.516127955313989,27.574915730423513,17.653210078875397,14.952357030211697,22.924518956253433,17.059681919054114,14.952357030211697,17.653210078875397,15.09795342895448,16.388794024237527	15
119	COP(=O)(OC)C(O)C(Cl)(Cl)Cl	0,5,9,10,11,1,4,3,7,2,8,6	16.248731727169833,17.484866962152175,37.38934040469758,19.352162186679635,17.484866962152175,16.248731727169833,48.08859544398956,36.811272740990944,38.81574439211863,17.358563408705088,17.358563408705088,17.358563408705088	12
120	CN1C(CC(=O)c2ccccc2)CCCC1CC(O)c1ccccc1.Cl	12,5,23,21,14,13,8,10,7,11,20,24,18,25,19,15,22,9,16,6,17,4,0,3,2,1	15.23029524809634,29.914213718773212,15.761860355632496,15.298236993638044,14.39007442008004,8.28297193552838,12.850210152042552,9.10226606602008,8.766521381540755,11.921419233628502,8.766521381540755,9.10226606602008,8.095723804373378,8.71866057260148,8.576054084208849,11.776060815070636,12.218158179413408,13.53483083548234,9.411726701924621,11.27492410659032,9.126552678118957,8.395472882900648,…	26
121	CCN(CC)C(=O)c1ccc(O)c(OC)c1	11,0,4,14,9,13,6,12,1,3,8,7,15,10,2,5	13.442197081999542,16.52626383805056,31.339238366430997,16.52626383805056,13.442197081999542,34.8888771848724,15.816040054716712,21.928368139640945,17.653747048367215,13.803439129864262,24.84491300613444,13.294011985854002,16.139974472644088,14.085229284486548,13.719271487043093,22.54996901329286	16
122	COc1cc(C=O)cc(OC)c1OC	13,0,10,6,1,9,12,3,7,2,8,5,11,4	16.506929119339468,18.231652397931605,21.629528816585655,21.109269613923964,32.21040468964566,27.59511721711896,17.342279313981628,21.109269613923964,21.629528816585655,18.231652397931605,16.506929119339468,31.94441402973461,21.09417402719918,14.858854976042485	14
123	COc1ccc(-c2cc(=O)c3c(O)c(OC)c(OC4OC(COC5OC(C)C(O)C(O)C5O)C(O)C(O)C4O)cc3o2)cc1	28,34,36,30,26,15,43,3,32,17,20,38,25,24,19,9,12,18,33,21,31,37,27,22,42,4,39,14,16,0,23,29,35,41,6,13,1,7,8,5,11,2,10,40	6.8008455777744405,10.072953569329897,13.065292810734933,4.574747054993609,6.015996830963546,12.492668405246137,7.927847533441296,10.701660792140943,11.189815735280703,5.1946607908530655,14.503927877105513,12.694887767956956,5.231057936634202,7.936329656462464,6.194415077025028,4.515021612937504,6.627788827598112,4.849526457288435,5.299614034257262,5.152446203578608,4.9687075599783705,5.451340541…	44
124	CCOc1ccc2ccccc2c1C(=O)NC1C(=O)N2C1SC(C)(C)C2C(=O)[O-].[Na+]	24,23,5,18,10,4,14,8,7,0,3,15,28,27,2,13,1,9,29,21,19,26,25,6,17,16,22,12,20,11	7.365218305582092,8.704439414144861,8.165790799359632,7.539512621659833,6.480850912841548,6.0654344364277435,11.985421762669876,6.771969634451855,6.687429041313767,8.835014206845779,6.414994648987733,23.581099223691496,21.197176153820326,8.348344308780522,6.5294540756567345,7.59210786093003,12.360993749188324,12.14517685838268,6.257439463761717,10.226700971266805,21.919205901476534,9.476792602067…	30
125	CC(=O)OCC(=O)C1(O)CCC2C3CCC4=CC(=O)CCC4(C)C3C(O)CC21C	25,19,28,14,26,22,13,9,18,2,8,17,6,16,15,3,5,10,21,11,4,24,0,20,12,27,23,7,1	12.82070312197451,21.42278797997072,7.954116822634106,9.444344226582842,11.90849322523512,9.799552340475188,8.589643196626398,15.929194901780633,8.08048077281272,7.468994948649181,10.607572504719414,11.092631053794307,14.860774945525904,7.114081393920045,6.754023755373041,9.18927113986318,8.964547275383651,8.447217117500244,7.639958595541643,6.590223551482822,14.186108808118647,10.978345849229285…	29
126	CC(C)C(N)C(=O)OCCOCn1cnc2c(=O)[nH]c(N)nc21.Cl	9,13,0,2,6,12,17,18,20,4,14,23,11,8,7,10,21,16,19,5,3,15,1,22	8.242164410881404,26.34144093936859,8.242164410881404,17.40614697834106,9.75498945538287,16.484509108677024,8.424515664781161,10.905474750103043,10.641206243985504,7.9091115588621665,10.917320521367417,10.496514234111588,8.708837837403722,8.111506661248757,9.921683073407609,19.727143465664984,13.778722374365303,9.156685385005023,9.273109262426704,13.906114064799173,9.687083477793,12.2032337194104…	24
127	CCC(COC(=O)c1cc(OC)c(OC)c(OC)c1)(c1ccccc1)N(C)C.O=C(O)C=CC(=O)O	14,11,17,0,34,28,35,30,23,21,6,10,16,15,9,26,27,20,24,1,13,22,4,8,18,32,31,7,19,29,33,12,25,5,3,2	5.33125799144976,6.774840184809577,24.304571109622188,16.32274303659959,7.881175299100491,15.789819943163126,5.9048272155648505,9.930464610562908,8.369307737939366,6.333444535804105,6.242864841487503,5.148527384357521,11.233063449144526,6.8981045798718545,4.857928369813236,6.333443969875574,6.242864938847092,5.148527492886571,8.369308354256631,10.405540076033489,6.528500186245523,5.89945831275032…	36
128	Oc1c(Cl)cc(Cl)cc1Sc1cc(Cl)cc(Cl)c1O	16,3,0,18,11,7,15,2,6,13,10,8,4,14,5,12,1,17,9	11.991698917838207,19.987114346895382,13.343846824856868,11.46185409670214,16.633163551377933,17.120993557928145,14.245047950880675,12.4898253934807,16.197241477915654,33.058429132503065,16.197240115914596,12.48982519737909,17.120993724685817,14.245047950880675,16.63316430574922,13.343846429721438,11.461853993601821,19.987114779374664,11.991699073711047	19
129	CN(C)CCC=C1c2ccccc2Sc2ccc(Cl)cc21.Cl	11,8,15,16,0,2,18,21,19,14,9,10,3,20,7,12,5,17,4,6,1,13	10.450698694523808,24.16870839605211,10.450698694523808,13.110776815320364,15.609074649035378,14.975705391694405,16.030466269468874,14.363130058867668,9.065944583111545,11.976081560384829,12.76437604696072,8.642681857585544,14.836978485240238,29.997508666128837,11.52374717000201,9.494534664627267,10.357289662915704,15.557456162115827,10.773229086078558,11.454757469255114,13.34274219043435,11.0534…	22
130	CCCC(C(=O)OCCN(CC)CC)(c1ccccc1)c1ccccc1.Cl	0,21,19,15,25,11,13,8,16,24,22,18,1,5,6,26,12,10,14,20,17,23,7,9,4,2,3	6.5166901618092545,8.441479534807364,28.031321499541036,34.283563598434725,17.028752683734474,8.705535641306422,8.937080079410364,12.903563052123104,7.721761410514944,16.71709951820185,10.365411462215192,7.694037808695965,10.365411462215192,7.694037808695965,10.865719093851553,7.17827574276107,7.822636315748049,11.831518386372398,7.822636315748049,7.17827574276107,10.865719093851553,7.17827574276…	27
131	NC(=O)C1CCCN1C(=O)C(Cc1c[nH]cn1)NC(=O)C1CCC(=O)N1	5,19,22,6,4,25,2,9,13,24,0,14,20,1,17,15,18,3,23,16,7,12,10,8,11,21	8.690314447208369,10.139614648022405,8.499773559999529,11.525224925925146,8.130559875113235,7.725278095867895,7.833081143242896,13.602121499480278,19.673034666906908,8.549702432825587,18.964262002244133,20.005194035460576,14.502965048883642,8.63136013207303,9.118036987018048,11.151855597338441,12.262517763389486,11.050106366008539,11.195802810380417,7.758921573371015,9.702870071422227,24.21747345…	26
132	CCOC(=O)[N-]c1c[n+](N2CCOCC2)no1	13,11,4,14,10,0,2,16,15,1,9,8,12,3,7,5,6	13.860386070115506,19.313188183361476,15.430108600184656,22.776121555725688,12.40570660350831,23.54370877164182,23.63453683553961,22.92195644120692,20.73360691743436,19.552035846050778,13.262609669680376,12.199506290760826,21.575436848444944,12.199506290760826,13.262609669680376,17.38145596724279,15.947519479770548	17
133	C=CC(C)(O)CCC=C(C)CCC=C(C)C	0,14,15,9,3,10,4,1,7,11,8,6,5,13,12,2	13.66527989729365,16.59557947878783,32.751726949049036,14.51434791937935,16.474424906598863,22.255443141417338,21.973882782025605,17.58519272693956,21.764107384442458,14.162941775997743,15.17115424320217,19.58471717943029,23.049798012842068,22.427642796028515,14.011879622419645,14.011879622419645	16
134	Cl.Cl.NCCSSCCN	2,9,0,1,4,7,3,8,5,6	27.01536334626143,27.01536334626143,25.587259238585823,33.38938116608187,29.970139857381568,34.03785715717821,34.03785715717821,29.970139857381568,33.38938116608187,25.587259238585823	10
135	CON=C(C(=O)NC1C(=O)N2C(C(=O)[O-])=C(COC(N)=O)CSC12)c1ccco1.[Na+]	9,21,13,14,5,0,22,20,17,25,27,19,6,16,26,1,4,2,8,15,29,12,28,7,24,10,11,18,3,23	6.89968954356039,8.713810948046603,9.294165993912355,18.845960652969893,9.1026107069321,6.723696487422158,8.102431176687393,11.597697051287625,9.372351016877596,6.143818010783077,13.007010879546211,14.47534444655052,10.237159873407604,6.430550520360397,6.478235860992713,9.592270530579185,8.324568426743376,7.186894071886213,18.726032308807405,7.980938380093262,7.136645107197607,6.198257333523027,7…	30
136	CCC(c1ccc(O)cc1)C(CC)c1ccc(O)cc1	12,0,15,18,8,5,9,4,14,19,7,17,1,11,3,13,16,6,10,2	10.53289252903447,13.20559374224284,27.630511302530053,17.406659577791274,11.831141226768509,11.49326643534367,21.46999324379884,13.105535922495605,11.49326643534367,11.831141226768509,27.630508107424234,13.20559437589871,10.532892479037727,17.406659939504593,11.83114134917922,11.49326643534367,21.46999324379884,13.105535922495605,11.49326643534367,11.83114134917922	20
137	COc1cc(C)c(C=CC=CC=CC=CC(=O)O)c(C)c1C	8,10,11,9,12,0,17,16,7,5,4,21,3,2,19,20,1,14,13,6,18,15	10.92128161569961,15.708287130895755,14.151771164906663,13.671609636745401,12.687806242785868,11.604417555772656,18.0488347475184,11.475531088770353,9.880156028870243,10.758807555437656,10.539485999732264,10.539485999732264,10.80093764403135,17.865930357074816,16.268254459624572,20.94812560573881,11.314767178942006,10.92794643834894,19.75874455858137,14.298195072187793,14.741627411276554,13.08799…	22
138	COc1cc2c(cc1OC)C1C(=O)c3c(O)cc4c(c3OC1CO2)C=CC(C)(C)O4	28,27,23,12,22,0,9,25,6,24,20,15,17,1,8,7,16,2,29,3,5,4,11,18,26,14,13,10,21,19	7.34709945203519,8.64495405901151,9.507806435143706,10.105246819738895,10.747967901924298,10.215970245691992,7.4519855400867385,8.908247258978449,8.644954247736209,7.347099602904445,15.271718521024,12.025892763194848,7.046735020136097,14.750909659795056,14.6930251824342,8.317362165773313,9.274639666594787,8.579467969619131,12.666905175519318,17.48317898148524,8.159618546542319,16.45379710237727,7…	30
139	Cc1c(Cl)cccc1Nc1ccccc1C(=O)O	11,10,4,3,16,2,7,17,5,12,13,6,0,8,15,1,9,14	18.828115166325,21.75631505296041,14.263515435930449,13.293449007792326,13.105820547447355,14.937756633134986,16.712960192457093,14.408392024750343,20.643273138877696,22.354878000100136,12.286344678956073,11.908522852994782,15.708304776828289,16.496340726618648,24.27407370504806,20.802115928650885,13.32873608953405,14.891086708839671	18
140	Cc1cccn2c(=O)c(-c3nnn[n-]3)cnc12.[K+]	10,12,11,13,2,15,7,1,14,0,4,3,17,9,16,5,8,6	15.187564393077636,14.06352326088744,13.029736209594024,16.283013064974988,16.064439167419774,21.870191430098192,31.036717590031902,13.626090045600666,26.820473315541665,18.703033163183125,12.122875126200586,12.710746529525434,12.125221311643534,12.725530814608636,14.085794535643789,13.083040772719404,20.152821348234387,16.309188105141008	18
141	CCN(CC)CCOC(=O)C(O)(c1ccccc1)c1ccccc1.Cl	22,20,16,14,19,17,13,23,0,4,5,9,24,7,18,12,3,1,15,21,6,2,8,11,10	8.189378080273439,11.4515545454738,18.090008620422296,11.4515545454738,8.189378080273439,8.389502689859242,13.161442963239738,10.594430797032135,21.616585208365805,9.00604279887877,37.20669352000913,22.31926013089414,10.860181672323948,8.10415661049551,8.026752752020762,12.200395088909719,8.026752752020762,8.10415661049551,10.860181672323948,8.10415661049551,8.026752752020762,12.200395088909719,8…	25
142	CCn1cc(C(=O)O)c(=O)c2cc(F)c(N3CCNC(C)C3)c(F)c21.Cl	20,16,0,9,23,2,13,15,11,6,12,7,21,25,17,19,1,24,8,14,10,18,5,4,3,22	7.85279383383965,10.7247064721821,8.185266594522384,21.379513451693956,17.189028624101073,16.59656191577237,8.701472917316396,9.16994482363934,14.460914648252214,8.086851338048426,15.409238776867356,8.63871547462738,9.113851045498652,8.566879301121105,15.062818960671864,8.58457167080576,7.706123250546963,9.68524260093589,16.264126081310334,10.706199020122863,6.572464560944754,9.264299053903915,21…	26
143	CN1CCC(=C2c3ccccc3CC(=O)c3sccc32)CC1.O=C(O)C=CC(=O)O	10,14,7,16,21,2,9,29,24,22,28,8,18,17,0,3,20,15,6,11,12,4,19,25,26,13,1,23,27,5	7.927020008223607,14.7767291632383,7.101655074404434,7.93464406519,13.110995111989936,22.842936459212055,9.471300431690892,7.041915729829256,7.486256708011035,7.234876320167573,6.387646105933513,9.989117062137652,12.50239141802375,13.744095762070614,6.631380056576278,9.023725384049598,7.093182211194957,7.693444894068691,7.603950231994517,13.183192276108443,7.93464406519,7.101655074404434,7.390491…	30
144	O=c1cc(-c2ccc(O)cc2)oc2ccc(O)cc12	9,6,0,14,13,12,8,5,10,16,3,17,1,15,18,11,4,7,2	11.036520129849109,17.217857960005844,24.591286966391625,15.612328123948815,20.200212016668942,14.37218518909502,10.668496284481066,22.856609431590854,13.214532493594547,10.668496284481066,14.37218518909502,18.818059873794468,13.099266910638093,12.513459890316867,11.981614147905916,18.651227254630143,14.974504694878519,16.467938373294587,18.683219438040382	19
145	CCCCOC(=O)CCCCCCC(=O)OCCCC	0,19,6,14,16,3,10,9,17,2,4,15,18,1,12,7,11,8,13,5	10.177463118969156,15.105378306820043,13.646460940464735,12.831863021216108,14.786480370152262,22.393553544206938,12.700126796960815,16.017524602881153,18.84390128529047,13.497249696461935,13.497249696461935,18.843900857114917,16.01752368753658,22.39355349616379,12.70012691900773,14.786480545066283,12.831862945080488,13.646460940464735,15.105378306820043,10.177463118969156	20
146	CCC1CN2CCC1CC2C(O)c1ccnc2ccc(OC)cc12	13,0,11,14,1,5,15,18,12,22,6,17,21,2,4,10,16,7,9,8,3,19,20,23	7.630242249810305,8.301450223085691,12.33275713942056,16.41755237608812,12.807751935192195,8.345350864809358,11.164121920827151,14.519479626640884,15.9402569611815,15.232300674059285,14.296222640407498,8.069622076017037,10.243384509320993,7.548299384766313,8.230801251196027,8.347784672164597,14.445183251807055,11.409560253048756,8.938164279914918,17.789050344253724,19.096939314313964,12.094990374…	24
147	CC(=O)Nc1cc([As](=O)(O)O)ccc1O	12,2,0,3,14,11,1,9,10,8,4,6,5,13,7	15.03046259279436,17.751851484340197,15.017650480579373,15.650094623429009,19.05628260751733,30.584901677487196,19.829757498419653,34.72914979521255,18.654380748450254,18.433804997630375,18.433804997630375,16.8729986376628,13.41868430345026,30.695412520251793,15.840768245961057	15
148	O=C(O)c1ccc[n+]([O-])c1	5,6,7,8,0,4,2,3,9,1	27.420224413539465,44.00291050694068,28.585824974500603,33.52807517071777,27.599061916804196,25.554062046270687,26.088541642937336,26.328101258797677,26.991004959212653,33.90219464982509	10
149	CCN(CC)CCOc1ccc(C(=C(Cl)c2ccccc2)c2ccccc2)cc1.O=C(O)CC(O)(CC(=O)O)C(=O)O	19,17,23,25,16,20,14,26,22,28,9,7,27,10,5,31,38,29,37,40,0,4,11,15,6,3,1,24,18,21,30,36,35,32,41,2,8,34,39,13,12,33	5.043129361352039,5.755039097541037,9.463126221916866,5.755039097541037,5.043129361352039,4.699869381433018,5.511029054687783,4.616345736459731,9.816276076371315,4.539512915402858,4.670976934767918,5.240978238382712,23.470148449197833,20.563450309481773,4.470169814601773,5.334082384584763,4.438139472819474,4.2639585742586075,5.7575884119019705,4.2639585742586075,4.438139472819474,5.76564884543258…	42
150	Nc1nc(=O)c2c([nH]1)NCC(CNc1ccc(C(=O)NC(CCC(=O)O)C(=O)O)cc1)=N2	8,4,18,30,14,9,0,27,2,28,12,22,25,24,6,7,17,10,1,29,15,16,11,26,23,19,20,3,31,13,5,21	6.043716283598365,8.386531690022043,6.29728060416345,13.830904851409732,5.332636660816998,19.731630569896076,7.513243657575561,7.5494639829211,4.987602492184511,6.008551262811114,7.8747556062736415,9.298099797222438,6.647014389931645,15.103951148548258,5.879709202918992,8.473140796086216,9.237669227185439,7.607410964363215,5.806426046319945,10.276688967527196,10.658521086083955,34.69754910200777,…	32
151	CCC1(c2ccccc2)C(=O)NCNC1=O	0,4,8,11,13,5,7,10,15,9,14,3,6,12,1,2	11.832139474824368,33.553629015012575,40.65333047248953,22.017517407313782,11.982969251162771,13.725788971947868,22.248737571710546,13.725788971947868,11.982969251162771,19.616149731495618,14.753852304572897,12.10896586819683,25.319191847544754,12.108966068998665,19.616150779585034,14.753852761293683	16
152	Cc1cn(C2C=CC(CO)O2)c(=O)[nH]c1=O	5,9,15,3,8,6,12,7,0,4,1,10,14,11,2,13	18.909530758037356,20.704024783364723,26.254130801260537,15.118861990427822,20.024379606777067,13.064694613683503,15.891824735923809,15.971513855059573,15.635360589832535,13.56250292393087,21.11152732965956,22.376291958702488,15.911518434739254,28.084040359419294,22.3641787991255,15.01561880263215	16
153	Cl.Clc1cccc(Cl)c1N=C1NCCN1	3,5,1,7,11,14,2,6,0,12,13,4,9,10,8	17.10395399431198,14.985516096821343,16.458818868995863,14.88881805180061,23.63375015798549,14.88881805180061,16.458818868995863,14.985516096821343,39.81227205963431,29.790108534347368,30.787364513536872,15.474823545058811,17.62830060264558,17.62830060264558,15.474823545058811	15
154	OCC1(O)OCC(O)C(O)C1O	7,9,3,0,1,11,5,6,8,4,10,2	21.726928794254484,22.499686491792083,40.18552590171021,21.358371891459676,29.304075872292735,23.190338558051728,23.514377114130177,19.238051503627492,26.163681373000138,19.613000900484614,30.56802699528634,22.6379389919748	12
155	CN(CCOc1ccc(CC2SC(=O)NC2=O)cc1)c1ccccn1.O=C(O)C=CC(=O)O	13,0,32,27,25,31,22,17,7,16,23,12,6,18,21,2,20,24,3,15,4,8,28,29,11,26,30,19,5,14,1,9,10	6.108141204893384,13.410100274011697,8.167575979234227,8.879216343040737,9.795889315582809,11.686803065694434,7.411939858127864,6.489960173546917,10.194193009003797,14.646026243271976,17.748479814663355,11.105607601302818,6.918081003968821,6.073391078979951,12.271919156763929,9.450743478959776,6.551957437893163,6.489960173546917,7.411939858127864,11.657250278774868,8.427170344053577,7.44574781431…	33
156	COc1cc2nc(N3CCN(C(=O)C4COc5ccccc5O4)CC3)nc(N)c2cc1OC.CS(=O)(=O)O	17,15,20,0,32,27,35,36,24,8,1,31,16,30,21,37,19,18,2,9,23,3,5,26,12,25,7,14,29,33,13,4,22,10,6,28,11,34	5.0584721249218365,6.19026483735705,6.731325186969557,7.325107638310771,9.911442006554797,7.65258541998627,10.957497070800361,9.240668647776106,6.129925692575671,6.957907222990757,10.800333661436486,13.683640923338277,7.97657842799548,9.789903276454385,9.380298258315593,4.981828284383015,6.445893005004551,4.890778341945849,6.704099648765181,6.70409961748584,5.041029266329575,6.686117972665203,10.…	38
157	Cl.NC(CO)C(=O)NNCc1ccc(O)c(O)c1O	14,4,12,18,6,0,8,16,1,10,11,7,9,13,3,2,17,15,5	12.742448355918883,13.382014294632413,20.86169233532563,19.89726465676084,11.004227596110908,24.342581724330543,12.045580285070159,16.546339848919146,12.860313780610326,17.598584832769106,14.489223867421956,14.502211382394293,11.092786897614118,19.86995163353275,10.856681742639907,21.555799024325083,13.314426439952499,21.069442240783232,11.968429779582934	19
158	CCCCCCCCCCCCCCCCOP(=O)([O-])OCC[N+](C)(C)C	0,14,1,4,5,6,7,8,9,10,11,12,2,3,13,15,24,25,26,18,16,19,22,20,21,23,17	7.244975011772551,8.145369078069038,8.361463437913228,8.434782605681434,8.336380400659877,8.336380400659877,8.336380400659877,8.336380400659877,8.336380400659877,8.336380400659877,8.336380400659877,8.336380400659877,8.336380400659877,8.560429962628387,7.700070692033917,9.702258506391429,12.046137465204978,27.96670782735599,11.765135208070644,12.093739240775887,14.324933939592924,17.91331404703235…	27
159	CC(C(=O)O)c1ccc2c(c1)CC(=O)c1ccccc1S2	18,13,10,15,9,7,6,4,16,19,17,8,11,12,3,14,2,5,0,1,20	22.841453966536385,23.648030502805334,16.53941316236523,13.460186658180636,11.845527310003254,21.886084259154806,11.840933599733935,11.220143597092818,12.928951905367274,10.990596430481663,10.39688973973897,13.112786386613141,13.120946836810607,9.669913990652265,15.52174753405051,10.883253420484824,12.11261226499436,12.623973973856655,9.250284660225578,12.269421403485456,23.836849457082273	21
160	N.N.O=C1O[Pt]OC(=O)C12CCC2	2,8,4,6,0,1,11,3,7,5,10,12,9	18.42406234162415,18.42406234162415,16.49604706643033,23.658618252914337,17.04620089931869,25.35615734714805,17.04620089931869,23.658618252914337,16.49604706643033,46.07616891741782,28.4966051833251,20.324607416540417,28.4966051833251	13
161	Nc1ccccc1C(=O)CC(N)C(=O)O	8,3,0,2,5,13,4,14,1,11,7,6,10,9,12	14.999903149686347,18.747107904106073,15.545542394025672,14.150136873636239,16.492524971823954,15.858187497344245,25.712031317339992,20.550630252153482,12.143403055804795,31.6608351204777,29.98665228103208,18.944612199479238,32.14552940103452,16.055421735974946,17.007484986482254	15
162	CN(C)CCCN1c2ccccc2Sc2ccc(C(F)(F)F)cc21.Cl	15,11,8,0,2,9,23,24,12,14,6,5,10,16,7,19,20,21,4,3,17,22,1,13,18	8.088245781052885,16.81626674450719,8.088245781052885,13.950740241407416,13.352693776850618,10.971398258176139,10.907172582417603,11.487066682972014,8.038588998899273,9.046962283153293,11.198486490478533,7.305090602325451,10.33465472198235,23.600158429515446,10.603175642951996,6.761589685111163,11.472681067060748,15.209069794967027,23.950617689137307,11.552108539418656,11.552108539418656,11.55210…	25
163	CC1OC(n2cc(F)c(=O)[nH]c2=O)C(O)C1O	16,14,0,9,2,1,12,4,13,6,15,7,8,3,11,10,5	12.30232252469499,16.20285004447861,14.204662889975669,21.432566980730364,16.911793475679573,25.591922064253584,17.091508954064906,18.52643201785667,20.146478077040218,13.966298586419715,24.731384062353747,23.089943595452485,16.473861221049432,17.08867182981622,12.264205291437055,18.21448725918446,11.760610668929974	17
164	CCS(=O)(=O)CCn1c([N+](=O)[O-])cnc1C	13,11,10,3,4,0,1,14,8,5,15,9,12,6,7,2	14.936527198683041,16.303992804344023,39.286960979271036,14.681490861881674,14.681490861881674,17.18689316425888,24.688780511612997,24.893995956232168,16.83477937011684,20.213507242010557,14.264787141599063,13.754614955153318,21.255749439835192,12.827462465152156,16.42775404834855,17.76121219640367	16
165	CNCCC(Oc1cccc2ccccc12)c1cccs1.Cl	17,9,19,11,12,20,7,18,0,16,8,21,14,6,13,1,5,3,2,10,15,4	11.237154967518798,14.86808094216791,17.93354543752422,17.34789568107873,27.626629618766955,15.028926577529077,13.054446561116478,10.875837199953807,11.556627334240133,9.434804529497328,19.120567915670094,9.507656508387285,10.006265501618813,13.767887707531955,12.214029269234729,22.45895724400178,11.34682205818136,9.234757687390797,11.177487383515867,9.441324980243493,10.550996186197139,12.209299…	22
166	CCCN(CCC)C(=O)C(CCC(=O)O)NC(=O)c1ccccc1	0,6,2,4,20,22,1,5,17,14,13,8,11,19,23,21,9,3,16,15,18,12,7,10	7.563403691356019,9.214541196151789,8.0443654161371,14.207957676839204,8.0443654161371,9.214541196151789,7.563403691356019,20.236393669684155,10.132930066632515,14.026273660743744,35.30922227733923,10.593555787334925,16.928632368022466,10.10880732042948,10.029397923760815,15.62914390980767,14.222348936276365,9.708849379696392,16.02772761133018,11.573505709006886,8.882202232126463,12.2827258687479…	24
167	COc1ccc(C(C)C(=O)c2ccc(O)cc2O)cc1	18,4,17,9,19,3,12,0,14,16,1,15,5,13,7,2,10,11,6,8	11.245285388135684,14.209655385100163,19.927149270818845,10.692744174080858,9.423573141702931,16.53755147264563,22.379822832601334,17.61902439642357,26.405218990272246,9.886731135735303,20.108333906326138,20.693723488031523,10.782944682435286,17.53213438834699,13.0146433312198,16.009531519896868,13.662016546382787,9.753599738400666,9.423573141702931,10.692744174080858	20
168	O=C(OC1Cc2c(O)cc(O)cc2OC1c1cc(O)c(=O)c2c(O)c(O)cc(C3Oc4cc(O)cc(O)c4CC3O)c2c1)c1cc(O)c(O)c(O)c1	25,50,46,26,20,13,36,7,29,17,45,49,23,15,16,18,22,42,27,24,0,35,6,48,11,31,19,43,40,34,8,12,30,5,28,44,51,37,10,33,38,39,14,4,2,41,9,32,47,1,3,21	4.779717917944677,10.548130474657395,7.112472873754863,12.778526259376921,6.917362998687156,6.084599306013952,5.1081281965309575,4.034683595252218,5.855138932487146,8.736807613125837,6.184365486462195,5.150297780786153,6.051437345255624,3.938817033204484,6.277353462198963,4.180442241179878,4.184019716813725,4.126419857522295,4.186135417663085,5.193126703755626,3.8402876475326932,13.48111576260452…	52
169	CN(C)CCC=C1c2ccccc2CCc2ccccc21.Cl	16,11,8,19,0,2,21,10,17,9,18,3,12,15,5,7,20,4,13,14,6,1	10.792192153113362,24.301550256017876,10.792192153113362,13.310284182260588,15.459535681164184,14.708802629253555,23.911376582254874,15.077006643914487,10.0437212858087,12.782428658236526,11.810157369153544,8.460227766248847,13.489810838116668,15.88077689571945,15.880778162696501,13.489812134168446,8.460227733376072,11.810157616783485,12.782428853614178,10.04372146124659,15.077006940657142,11.635…	22
170	CC(C)(C)CC(C)(C)c1ccc(OCCOCC[N+](C)(C)Cc2ccccc2)cc1.[Cl-]	14,6,7,0,2,3,24,26,19,20,17,28,10,29,9,27,23,16,25,22,12,30,21,15,13,1,8,5,11,18,4	6.392226667683628,14.192448472183045,6.392226667683628,6.392226667683628,21.088237213252782,14.8355045568578,6.34398438092647,6.34398438092647,14.799161657419958,8.31466820453987,7.911514502952725,14.998207906096454,10.279947579270795,10.834887722212429,5.815723522025094,10.564199655393153,8.953091442846002,7.655146278897503,16.862651463125967,7.4700493422878775,7.4700493422878775,10.398104165147…	31
171	COc1ccc2cc(C(C)C(=O)O)ccc2c1	13,3,14,4,0,12,11,2,6,5,10,15,16,1,7,8,9	13.078921379932797,20.831254249542315,15.782230283930392,12.115670629795192,12.871231017808885,18.28165507642551,17.12280349625506,23.524784478055146,26.985421800633034,28.164863917494806,18.82259453423488,15.344437676549195,14.177999670711403,11.495486020441591,12.353873656451459,18.907713128850432,20.13905954173241	17
172	O=C(O)c1ccccc1	5,7,0,4,8,2,6,3,1	31.382567254064256,48.03881106985136,33.17368028975215,39.32507114262262,31.914248520639365,25.16870730176742,33.91395967811695,25.16870730176742,31.914248520639365	9
173	CC=Cc1ccc(OC)cc1	0,5,9,1,4,10,8,2,7,6,3	21.252612069747542,24.180840079265167,26.471473008583402,38.57813142566009,25.414349171056514,23.446276830232804,35.29240332130574,30.18798572794548,26.315304968789846,23.446276830232804,25.414349171056514	11
174	COc1cc(C(=O)O)cc(OC)c1OC	14,0,11,1,10,6,2,9,7,13,3,8,4,12,5	14.672724890340062,16.19031386217283,17.694186291657374,22.79730341860703,27.039376528562556,34.85647196102944,17.23269863989661,18.398115567233603,22.79730341860703,17.694186291657374,16.19031386217283,14.672724890340062,27.5526490039192,18.89880988061485,13.312827023378517	15
175	CC(C=CC1(O)C(C)=CC(=O)CC1(C)C)=CC(=O)O	7,14,13,18,2,6,0,10,17,11,8,3,15,5,9,16,1,4,12	11.63187323745477,21.539498208368958,11.52430391491815,14.763582315936205,31.78190057773826,15.760356078234494,11.55443964010918,10.888653536476326,12.487872197190867,16.432367036553828,11.661602310088696,12.019680795616281,40.17368251256265,10.972810578685298,10.972810578685298,15.378950554630125,17.198684083945622,11.802363307997652,11.454569335854545	19
176	CCOC(=O)N1CCC(=C2c3ccc(Cl)cc3CCc3cccnc32)CC1	20,7,25,21,16,23,0,19,15,22,12,14,4,11,1,26,6,2,13,17,18,10,24,5,8,3,9	8.532910457495161,10.233615636612086,10.33627907212879,22.659248848757656,9.917454750715876,13.395769794982684,10.261308586269521,7.597564683153435,17.73822319931422,25.63251176852644,12.33719406361341,10.1564082771133,9.305740831177772,10.814441118401275,9.84620380589925,8.868203232481378,8.125162555701522,10.845692981010856,11.746331836153317,8.585938827040067,7.532482671738066,7.91024156774301…	27
177	COc1ccc(C(=O)CCC(=O)O)c2ccccc12	7,17,14,3,0,1,16,15,2,5,12,11,4,6,9,18,13,8,10	11.83552619321829,12.231854423021595,13.202499041399264,11.765462385402927,15.126632112704087,13.795709738715217,17.8024051760178,10.434506197952928,26.629572230507314,19.224109916592283,27.311465110428053,14.242248208136502,14.194528570055834,24.244451816324712,11.060926004605776,12.642502298144585,12.64250229612911,10.975320709227148,20.63777785714045	19
178	CCN(CC)CCOCCOC(=O)C(CC)(CC)c1ccccc1.O=C(O)CC(O)(CC(=O)O)C(=O)O	17,15,8,9,5,26,33,35,24,32,10,0,4,1,3,12,7,6,19,23,25,31,20,22,30,27,36,16,14,2,21,11,18,29,34,13,28	5.906753297785218,5.988534020360058,8.411365929606847,5.988534020360058,5.906753297785218,5.48277726961722,6.5935827215516145,6.536780866965318,4.524132861026072,5.323336625157108,5.835095403536991,11.176359129331006,6.022282407556167,16.305133292674316,7.718523362191877,4.412961005176744,7.718523362191877,4.412961005176744,12.55181897069883,6.632436457453318,7.065630073417444,9.470316145467859,7…	37
179	NC(Cc1cc(I)c(Oc2cc(I)c(O)c(I)c2)c(I)c1)C(=O)[O-].[Na+]	20,4,14,22,19,6,5,18,15,11,12,16,17,10,23,24,9,3,0,13,8,7,21,2,1	12.476975419090182,22.866050542928853,22.16238876951683,12.471734801644274,8.399088525162355,9.271798992169337,8.767179133426897,18.660535650778897,15.79326627663976,11.873035523627538,9.530017942895924,9.42643576553381,9.454554219214048,15.648119310659226,8.470470752348763,9.426435705405297,9.454554287106006,9.530017861266955,9.271799107347746,8.76717908871932,8.3990884098166,20.80300778810123,8…	25
180	COc1cc(OC)c2c(c1)OC(c1ccccc1)CC2=O	6,17,13,20,16,14,0,5,10,9,12,15,3,4,19,8,2,18,1,7,11	10.508019344092975,20.675698313306718,19.755622957657117,14.047753963467647,15.414656025786815,10.893034293365748,9.19036882561652,23.605342063000528,16.557256477890398,12.470936376483326,11.255211898918777,24.373725357017967,12.639184167666816,9.663337688343734,9.70418054768469,13.31980324229922,9.70418054768469,9.663337688343734,20.487194963259746,16.38437555739073,9.686780992323055	21
181	CCCCCCCCCCCCCCCC[N+](C)(C)Cc1ccccc1.[Cl-]	0,12,11,4,5,6,7,8,9,10,3,13,2,1,22,24,17,18,25,21,14,26,15,23,20,19,16	6.954507029202418,8.655820764710356,8.488882053317852,8.312169784841885,8.1265864347897,8.1265864347897,8.1265864347897,8.1265864347897,8.1265864347897,8.1265864347897,8.1265864347897,8.1265864347897,8.1265864347897,8.39795577666699,12.714675734338002,15.520013638941222,24.098406911733022,11.610845352703095,11.610845352703095,20.791688616240194,15.917055328811315,12.16493839344183,10.434117723365…	27
182	O=C(O)C(O)C(O)(Cc1ccc(O)cc1)C(=O)O	0,16,2,14,9,13,10,1,17,4,8,12,3,7,6,15,11,5	10.901524028644067,13.4347320823364,11.729232353418729,17.906103559042087,14.18161257399378,40.05774872924667,19.86538758603637,18.889513947942753,15.19011857029124,12.164164806943933,12.955334283458274,26.890811714900373,15.306508395552207,12.955334283458274,12.164164806943933,20.72389394722415,11.056641585707883,13.627174396894809	18
183	NC(CSSCC(N)C(=O)O)C(=O)O	3,4,10,13,9,12,0,7,2,5,1,6,8,11	19.0086281968397,27.111936975194105,25.04296668773167,15.37775937067635,15.37775937067635,25.04296668773167,27.111936975194105,19.0086281968397,29.312398034207025,17.18074297772909,16.965569684391077,29.312398034207025,17.18074297772909,16.965569684391077	14
184	O=C(O)CSCC(=O)NC1CCSC1=O	11,14,7,2,5,8,12,0,3,9,6,10,13,1,4	16.966471058615056,24.964716737015337,15.900146953997575,18.12840119107385,47.70692422668798,15.967169996425566,18.7306590887748,15.842018520694394,16.325923042913004,18.47139161572521,21.226684875349733,14.23281644512916,16.413543972646934,24.475787073112414,14.647348715750109	15
185	CNC(C)C(O)c1ccccc1.Cl	0,8,10,3,12,7,11,5,1,6,9,4,2	17.8404136946874,21.625697137323172,36.515191888594,19.349060809681745,33.51483907639884,20.842402146282424,24.68300712248855,20.712239837162983,17.899862011667196,28.665548020673658,17.899862011667196,20.712239837162983,19.739638074542185	13
186	COc1ccc(C(=O)c2ccc(C)cc2)c(O)c1	13,10,16,14,9,12,3,0,8,15,17,7,2,1,11,5,4,6	13.405218532035565,19.513477801218862,19.270727419267125,12.814696991112204,23.073900758190568,22.934726909712474,35.4136418995622,17.064472088763058,13.913418714670104,11.363482435976028,10.752591145792383,21.829735304204284,12.684929218604328,10.752591145792383,11.363482435976028,15.93143908001365,11.246001326998783,16.671467011720768	18
187	CCN(CC)C(C)CN1c2ccccc2Sc2ccccc21.Cl	17,13,6,0,4,10,20,11,19,22,16,14,3,1,18,12,9,21,8,5,7,15,2	9.367057419009782,11.758268751833997,29.03479915860145,11.758268751833997,9.367057419009782,17.09973745202034,8.682227664752858,20.027197543104634,16.42614222943665,12.792338492297846,9.933424151484346,10.129191611305643,12.363672725717791,8.082863997446097,11.358222490511238,26.461771545462383,11.358222229137015,8.08286389097701,12.363672503083038,10.129191613457508,9.93342434705481,12.792339686…	23
188	CCC1CN2CCc3cc(OC)c(OC)cc3C2CC1CC1NCCc2cc(OC)c(OC)cc21.Cl.Cl	0,23,5,1,29,11,32,14,24,21,22,35,36,8,26,20,15,7,25,10,28,13,31,9,27,30,12,2,6,34,4,33,17,18,19,16,3	5.185745055128097,5.9826057340669525,8.863106928647529,13.399305367811381,10.187118900086704,5.571214486399173,8.916705114646891,7.95471632947009,7.128488896922123,8.240538876972993,8.1392854208534,6.3649323624786,8.241205985828843,8.139285441924574,6.364932471177542,7.811284261440038,12.034994721834654,10.60181998041843,11.191180655971028,11.923775814078896,7.4658949345812164,6.768351325039463,6…	37
189	COc1c(-c2ccccc2)oc2c(ccc3ccoc32)c1=O	16,18,21,14,17,5,9,6,8,0,4,3,15,13,20,12,10,1,7,11,2,19	10.3477700487404,17.19788695637179,21.006980885838843,13.653566227614633,13.183698475782862,9.931789156205905,10.015263660253353,17.47559515733348,10.015263660253353,9.931789156205905,16.78438353433374,19.96181009779683,16.737889804175197,14.454199024467,9.64228989497313,14.317339237031756,9.055407910494962,9.880506332567007,9.50694313944403,21.955197364906766,15.311769705178435,9.632663582323387	22
190	COc1cc(NS(=O)(=O)c2ccc(N)cc2)nc(OC)n1	0,19,14,11,18,2,13,15,10,7,8,16,17,20,9,1,3,12,5,4,6	9.372059666157003,13.438392784187421,10.835848187720774,15.692006517159227,31.27309390524442,19.684411982958224,33.60126951917118,11.686778338416453,11.686778338416453,13.407674728895918,11.1354041978011,10.202807860522842,18.0425740447893,10.975006786546421,10.202807860522842,11.1354041978011,11.882764678512142,12.79657463570155,10.266379381692264,9.787558840093414,12.894404132197225	21
191	O=C1c2c(O)cccc2C(C2OC(CO)C(O)C(O)C2O)c2cc(CO)cc(O)c21	16,20,18,14,4,7,22,0,13,28,25,15,19,3,26,6,5,12,27,17,11,23,8,10,21,24,9,2,29,1	7.1063404622039315,31.783894074018455,16.469296881053182,8.189159771673062,6.991249430958448,8.597299302023387,8.514563022380067,7.061192440928481,10.715845435901414,14.600739358385894,11.760546415515492,9.713445375103888,8.671772209801546,7.308952783096815,6.62271613293707,7.9415579569872685,6.246316839615732,8.921062857435075,6.331490168304791,7.956550932386577,6.255999623789515,12.590024882418…	30
192	CN(C)C(=O)Oc1cc(OC(=O)N(C)C)cc(C(O)CNC(C)(C)C)c1.Cl	11,4,24,23,22,13,14,0,2,18,26,25,15,12,1,5,9,6,8,10,3,7,20,16,17,19,21	8.022870303440854,11.478713891462561,8.022870303440854,12.77704747506958,6.966627141752169,12.499384672730214,12.746321857775897,13.104888226063608,12.746321996768515,12.499385014874845,12.777047170889986,6.966627128586381,11.478713754296209,8.02286984941928,8.02286984941928,9.402084268032908,13.398604963324019,15.162718757198476,8.395714176348505,16.160738932738226,13.372334275280068,26.22472486…	27
193	CC(=O)Nc1cccc(O)c1	2,7,9,0,6,8,5,3,10,1,4	24.23543240965863,32.560349078885324,21.919454579467114,27.970864547110963,36.032470970647395,26.92675343142763,24.933344111013852,23.36959511593885,26.350608474676832,23.55672933843015,32.144400617631604	11
194	COc1cc(C=Cc2ccc(O)cc2)cc(OC)c1	9,12,11,13,8,5,17,0,2,15,3,14,1,16,18,6,7,4,10	14.11855991518938,17.44492420347568,14.17003662725618,15.646574386597408,20.998952988451478,13.505197854829007,20.72230574858257,20.879212332558374,12.746311268889244,11.538584231009722,21.040614430199625,11.931903832160955,11.538584231009722,12.746311268889244,15.646574386597408,14.17003662725618,17.44492420347568,14.11855991518938,19.59183326535957	19
195	CNCCCC1c2ccccc2C=Cc2ccccc21.Cl	7,18,10,15,13,12,0,9,16,20,17,8,2,1,19,6,3,14,11,4,5	11.206222703534763,14.795368654062504,14.191354226217667,15.979171487157704,18.760606363061004,39.54179943172493,15.04002452871645,9.202850545336776,12.680631648736725,11.304647323696084,10.352322633671054,16.865412008050942,10.994889309542476,10.994888954133774,16.865410976739206,10.352322852975693,11.304647363146344,12.68063130560984,9.202850685711827,15.040023988345627,12.643923480429342	21
196	CCCCC(CC)CCC(CC(C)C)OS(=O)(=O)[O-].[Na+]	0,6,2,12,13,8,7,1,5,17,16,10,3,11,19,18,4,14,9,15	9.202946295560636,12.178897520334417,10.53217955020044,13.928451155043135,18.460072890171418,12.418062666161845,10.27495115936425,11.442049987912455,11.10908894550083,29.690667225098863,13.334884247266004,14.895729613112039,10.740750414622184,10.740750414622184,20.67323737130208,32.84142184222581,12.462629381544488,12.462629381544488,17.52649788061477,15.084102920202056	20
197	Oc1c(Cl)cc(Cl)c2cccnc12	0,9,11,8,6,10,3,5,2,12,1,4,7	18.287469400007453,28.475917270043272,23.633282392942405,21.857616358897744,29.563935180107354,23.106819073695064,19.250389540539786,30.6341704019287,19.054282719840543,18.805474557367674,21.25448088876213,18.82913190851103,27.247034015792444	13
198	Nc1ncnc2c1ncn2C1OC(COP(=O)(O)OP(=O)([O-])OP(=O)([O-])O)C(O)C1O.[Na+].[Na+]	30,21,20,28,17,25,12,26,14,16,2,24,4,8,27,0,13,11,10,29,9,31,32,7,3,1,5,23,15,18,22,19,6	6.706382241425787,9.011938277020576,6.150214599232985,8.655990380632126,6.466698435412339,11.467440070257524,26.515991319918143,8.630422806508548,6.505758891115406,7.646395119567657,7.609526490651334,7.390106394249543,5.777368182413823,7.16877659917624,5.927797357432834,13.891427415816068,6.016305689755539,5.633240449887598,15.980467782341098,26.16375025106761,5.406919846992532,5.387888489441602,…	33
199	CC(C=CC=C(C)C=CC1=C(C)CCCC1(C)C)=CC=CC=C(C)C=CC=C(C)C=CC1=C(C)CCCC1(C)C	34,12,33,11,29,7,20,19,38,17,16,39,24,2,21,18,26,4,25,3,0,6,23,28,35,13,10,32,22,1,36,14,27,5,30,8,15,37,31,9	6.591232565512642,7.878301205025297,6.027602434332026,6.473854981665669,6.268675175610939,9.203508900724945,6.5912326768702645,5.415497070974183,10.628712776409873,17.54586094610839,7.1108052425261,4.994498602944065,4.895057194984462,6.813785932368761,8.921571355806906,10.819288885380942,5.944029784676774,5.944029784676774,6.176682431206233,5.755773381293681,5.755773152759489,6.176682368327407,7.…	40
200	COc1ccc(CN(CCN(C)C)c2ncccn2)cc1.Cl	17,15,16,11,12,19,4,3,20,18,14,21,9,0,1,8,6,5,10,2,13,7	11.657046798550468,12.91033087994849,20.741733028013037,10.612540922609455,10.288411836599138,16.220966043158555,16.161161867996256,33.407571331373205,13.530624411551784,11.26085387348735,19.95879647472087,10.235241175875515,10.235241175875515,21.031791728264565,10.663055476592476,9.354726244242542,9.908587182028427,9.354726244242542,10.663055476592476,10.288411836599138,10.612540922609455,10.902…	22
201	CCc1cc(C(N)=S)ccn1	8,7,9,0,2,6,3,10,1,5,4	24.56705973300494,29.26390116044421,24.82472652645082,27.813216273469138,36.13297453400445,35.643205174244926,26.941650894623294,22.525469835143653,20.665788294107173,23.505981231515747,28.116029007142046	11
202	CCC(=O)OC1C2CC3=C4CC(=O)OC(c5ccoc5)C4(C)CCC3C(C)(C2=O)C(CC(=O)OC)C1(C)C	21,22,37,36,32,4,3,12,13,26,34,16,28,23,17,15,11,24,2,6,35,30,33,14,1,18,5,27,19,31,0,7,25,8,10,20,9,29	9.941921205837321,8.605349018132305,7.1519304809749995,5.152819616109138,5.115142239209933,8.913313844130231,7.4489970714603135,10.021758486345778,11.016948756239788,13.930424151052636,11.310093839210811,6.504476004074592,5.184400421804828,5.333448650936577,8.549960280574386,6.48725058716103,5.959167905389325,6.210613353485543,8.70565968489267,9.463035574271078,13.002653996946252,4.22832477482914…	38
203	COc1ccc(-c2cc(=O)c3c(O)c(OC)c(OC)c(OC)c3o2)cc1OC	21,18,15,3,4,12,25,0,27,14,1,17,20,9,26,19,13,23,16,24,11,6,5,2,7,8,10,22	8.322875237250457,9.074814484811204,13.50119816923142,7.588937940810855,7.69112314287121,12.042619703202936,11.964770180118638,15.71173912838821,18.154454083462035,9.436433776666934,18.7389388851443,11.460435390123155,7.887831060438649,9.865904718262744,9.000801748181392,7.5419370671159545,10.800997493235617,9.14671328577241,7.5419370671159545,9.533941737874548,9.176757463610546,7.541937067115954…	28
204	CC1(Cn2ccnn2)C(C(=O)O)N2C(=O)CC2S1(=O)=O	14,11,19,18,3,4,0,5,10,9,13,6,2,15,7,8,16,12,17,1	11.425826810866951,28.726957971750366,13.554027380346483,10.957110810465721,11.020634905915855,11.51548677892216,13.469870517166001,16.375100420330813,17.275946548599663,12.646209339948868,11.518680672945795,10.709204659355134,21.709646489327483,13.443939494207754,9.577921088900858,14.51326717040682,21.569629577666987,28.548260163556265,10.721139890556511,10.721139890556511	20
205	CCCCCCc1ccc(O)cc1O	0,2,1,13,4,8,3,12,10,5,7,6,9,11	13.328209099490312,16.910754463486217,16.177274482481145,20.702033172055955,17.65276249665475,23.902509287305286,26.786227801785564,25.017352697381277,17.67302483658022,30.739569962373928,21.63110335686178,31.03654582142189,21.373692463035685,17.068942995349964	14
206	CCCCOc1ccc(CC(=O)NO)cc1	0,11,7,14,2,13,6,15,4,3,12,1,8,10,5,9	11.978832876131966,19.042473133079078,16.243239886673585,16.863558608289644,16.829679508038673,29.454251997024578,16.560829643232854,15.21695926100073,22.262349541063024,30.90930814424063,24.874568915890016,14.536176328139836,17.064176586013236,16.385806302754638,15.21695926100073,16.560829643232854	16
207	CCCCCc1c2c(cc(O)c1C(=O)O)OC(=O)c1c(cc(OC)cc1C(=O)CCCC)O2	0,31,27,17,10,4,3,13,15,14,8,7,1,28,12,2,20,6,23,30,24,32,19,26,29,9,21,18,25,16,11,22,5	5.527380717823169,7.314261686440068,8.250559128539042,6.411721519963954,6.3825097052267505,16.883524753517108,8.41494214016596,7.117505277195945,6.972450885820065,11.327256169443883,6.003826832538378,14.43997142076931,8.192694244999515,6.539508342121622,6.757814491954797,6.588107531490307,13.707769559975972,5.763343847424023,12.999211035421453,9.317643953516367,8.41337887114382,12.74714496999239,…	33
208	CCCCOc1ccc(OCCCN2CCOCC2)cc1.Cl	0,17,15,18,14,21,6,7,20,19,2,3,9,4,16,1,10,11,12,13,8,5	8.3123892833937,14.144252531972583,12.322279443607826,12.412703678754028,13.24779455838869,20.19809643963525,12.226850322629602,12.226850322629602,20.19809643963525,13.24779455838869,14.24647484219166,15.68705918564227,16.751007730563273,18.155829831972355,11.753004460988436,11.641469091511667,13.472390113878632,11.641469091511667,11.753004460988436,12.226850322629602,12.226850322629602,11.907484…	22
209	NCCCCC(NC(CCc1ccccc1)C(=O)O)C(=O)N1CCCC1C(=O)O	0,23,22,1,17,28,2,4,3,20,27,12,14,18,15,11,24,5,26,13,25,16,9,10,21,7,19,8,6	6.075246587442379,6.752424372777552,7.7430995609083615,7.78832158051226,7.759564911539186,10.485386234613529,21.39884156105107,14.006655080756886,21.16608293273019,12.074729373425711,12.345010695622463,8.50526204822016,8.284400796622759,11.497391094670988,8.284400796622759,8.50526204822016,12.017450984340698,7.602146675990965,8.349444707903771,17.12725662199226,8.010496498402958,13.39314641703820…	29
210	COc1c(-c2coc3cc4c(cc3c2=O)CC(O)C(C)(C)O4)ccc2c1C=CC(C)(C)O2	20,19,29,30,0,23,27,6,17,14,22,1,24,26,10,15,31,5,21,16,3,12,25,4,9,7,11,8,28,13,2,18	6.457663906673833,7.552583721657573,14.645329821934856,10.495344587892749,10.73453761910786,9.413311291254093,6.996362024241525,11.338651303401992,12.557294673188142,11.194698741022865,8.293734420358295,11.34864197573187,10.512017989880395,14.148953844989583,7.181871615484841,8.724590498326496,9.937742499543464,7.148817600930121,16.90812153483764,6.143975282486995,6.143975282486995,9.807496706433…	32
211	Clc1ccc(C(c2ccccc2Cl)C(Cl)Cl)cc1	7,3,16,12,17,2,10,0,8,14,15,9,11,6,1,4,5,13	13.406549306531806,21.435326320753795,12.229693838513402,11.531523501738992,21.48060447802208,35.1617475066414,16.39359220016012,11.155699957696006,13.660226938701603,14.553132736666916,12.715662888886062,15.345615802919372,11.770393979064455,37.70524898260191,13.846882324422939,13.846882324422939,11.531523501738992,12.229693838513402	18
212	O=c1cc(-c2ccccc2)oc2c(O)c(O)ccc12	8,6,16,9,5,15,0,13,3,12,7,10,18,4,1,14,17,2,11	11.902579129509817,18.870443453879474,22.10170178074621,14.705280295689576,18.481024767766925,11.729994331777547,10.732281547616353,16.09344655688642,10.732281547616353,11.729994331777547,16.8394689397537,26.356472195548108,15.241378833565237,12.749272632667257,19.6188695136916,11.803209881613824,11.626050513730647,20.49044327764385,18.19580773699998	19
213	CCN(CC)C(=S)SSC(=S)N(CC)CC	13,15,0,4,6,10,12,14,1,3,8,7,2,11,5,9	14.751039983657384,16.434364561719114,24.32019455686531,16.434364561719114,14.751039983657384,26.246153703919838,16.118725777447246,20.94411664424478,20.94411596682402,26.246154712578566,16.118726238175434,24.320194853251444,16.434364436339813,14.751039889670201,16.434364436339813,14.751039889670201	16
214	CCOC(=O)C1=CC(OC(CC)CC)C(NC(C)=O)C(N)C1.O=P(O)(O)O	13,11,20,0,12,10,15,2,4,18,17,1,16,6,24,26,25,8,21,9,5,22,19,3,7,14,23	7.190038450103301,9.251749758639207,8.536192928181192,15.93997635905599,8.67841378362776,12.416997458320665,10.31788287835353,16.092758725240955,10.787215885789903,11.842125456234482,7.456501320211812,6.520030966786279,7.456501320211812,6.520030966786279,17.313736123226235,8.26700784759872,9.742389026655117,9.027014930744471,8.930578919124498,14.041160527817382,7.178602964711997,11.00299874399625…	27
215	CC1(C)CCC2(C)CCC3(C)C(=CCC4C5(C)CCC(O)C(C)(C)C5CCC43C)C2C1	20,23,22,7,4,17,6,3,0,2,28,18,26,16,10,30,19,8,5,29,21,12,15,25,24,14,13,9,27,11,1	6.972249103927803,18.2903445691313,6.972249103927803,6.922763309627536,6.384691384919259,10.544569278678674,6.651678612774939,6.377201027584741,9.001006698621477,14.918701241036596,7.660748412310094,16.84283509022132,11.03381918863304,14.16639427473272,14.10895545597894,11.056123502673,7.36818773210687,6.633244267566605,7.29612606652419,7.91414020268716,5.997277334903808,10.980604012212417,6.1111…	31
216	Nc1nc(N)c2nc(-c3ccccc3)c(N)nc2n1	4,15,9,13,12,10,0,16,18,14,2,3,8,17,1,7,11,5,6	13.14853591508114,16.770768262675855,14.459678944330435,14.766679937565627,11.142866677610773,23.559145393521234,34.118007388588,19.528000171658718,16.130766096155625,11.584271693282703,12.155581108036198,20.61416646137273,12.155581108036198,11.584271693282703,13.91300278535708,11.218436206991885,13.178006131156494,16.586603016668946,13.385632395045818	19
217	CNC1CCC(c2ccc(Cl)c(Cl)c2)c2ccccc21.Cl	15,18,10,0,12,7,1,11,13,20,17,16,3,2,8,6,9,19,14,4,5	10.906235991285701,11.51073141600681,13.469337569847983,13.256272600899127,23.97243311426063,27.63597745997685,16.000082034002837,11.379135180578476,14.242816230427696,16.655174681352932,10.582943483048428,11.694901577757253,11.15771876906182,12.407668165709755,19.07631761812808,9.5338892401487,13.219210611537722,13.219210211843905,10.025300616842276,17.432488851583905,12.622156502892881	21
218	CCOc1nc2cccc(C(=O)O)c2n1Cc1ccc(-c2ccccc2-c2nnn[nH]2)cc1	32,17,6,18,31,24,21,29,27,11,30,0,4,12,28,22,23,19,8,26,7,2,5,9,10,1,3,16,25,15,20,14,13	7.407872880275316,9.277830159530104,8.751995098130998,9.46610923057014,7.670179976543279,8.884112683082078,6.133016094781351,8.597440303764873,8.24512465303858,8.915109155132068,9.26523782775532,7.296501023586044,7.786180668814106,19.822258803320423,18.09572640193072,14.34298470070642,11.27419564631259,5.903754397370433,6.189716652549787,8.160348649902387,17.594465891437707,6.45485365721741,8.074…	33
219	COc1ccc(C(=O)O)cc1OC	0,12,3,11,1,10,7,8,4,2,5,9,6	17.177091671627622,19.067903003722662,26.79962127044199,18.374636326843742,25.895905959521755,28.664134588208967,35.32411677118944,20.01205401990363,21.540667257880145,31.134894347269427,19.98910713254007,18.842779645159666,17.177092281018176	13
220	CC(C)=CCCC1(C)C=Cc2c(O)c3c(c(CC=C(C)C)c2O1)OC12C(=CCCC1C(C)(C)OC2(CC=C(C)C(=O)O)C(=O)O)C3=O	26,8,7,32,31,46,20,19,0,2,28,17,9,43,40,27,44,36,22,41,12,15,5,38,4,3,21,42,45,29,37,1,25,16,11,6,10,14,39,35,30,23,33,13,18,34,24	4.10765054694564,6.804411081761204,4.10765054694564,6.301376606209687,5.505878358061071,5.318201056872342,7.3755308896189025,3.6490030543172387,3.63609843094291,4.164496573769868,7.456927170915334,7.169919772685021,4.715580702273286,11.46458787893394,8.010163472453586,5.069277234487501,7.069388867531872,4.147111706954903,13.266413229149578,4.107650519937312,4.107650519937312,6.473596398642584,4.6…	47
221	CN(C)C1C(O)=C(C(N)=O)C(=O)C2(O)C(O)=C3C(=O)c4c(O)cccc4C(C)(O)C3C(O)C12.Cl	11,5,15,28,18,8,24,0,2,9,27,13,31,21,3,33,14,20,25,7,23,1,29,16,12,30,17,4,22,10,26,19,6,32	6.19804760901742,9.206468919983202,6.19804760901742,7.370239971591149,10.01333186590398,5.569612672405317,14.206766748930907,8.666088278087454,5.988564262664376,6.325960052766507,10.587077209884217,5.437761073768935,9.56923724739856,6.808047406380142,8.075500519459705,5.596886875708518,9.464750402563677,9.992594168662206,5.914020165728084,14.01849622972734,8.128999224559301,7.369637986162388,10.1…	34
222	COc1ccc2c(c1)OCC(Cc1ccc(OC)c(O)c1)C2=O	19,17,8,13,22,16,3,0,20,14,18,12,6,7,9,11,2,15,1,4,5,21,10	10.004739165355417,16.768891232174603,15.319354564043568,9.704914165193587,17.158115683307177,19.158385390266616,11.97200709530806,12.570088284634936,8.546233513126925,12.90102871652515,26.544276755823816,14.554845192177696,11.366422044801528,8.919660824799383,10.264926270214334,16.41878806529438,9.58878522200392,8.544316373826053,10.552569152259808,8.506320513854677,10.156180048430528,21.2936005…	23
223	CCOC(=O)c1cccc(N)c1.CS(=O)(=O)O	0,14,15,16,10,7,4,6,1,2,8,12,5,9,11,3,13	11.473795921316867,16.372881769760387,16.96666927266641,27.413012518503358,15.30901181462467,18.54918530181338,16.164492318380766,15.187634918463562,17.049894551196743,18.88189472060502,14.479356344832457,22.057761734003627,18.142094621900686,31.95495873259392,12.897818773818686,12.897818773818686,14.201719365096995	17
224	CCCCOc1cc(C(=O)NCCN(CC)CC)c2ccccc2n1.Cl	0,22,9,19,17,15,24,3,2,25,5,21,20,12,14,16,4,10,1,8,11,6,18,23,7,13	6.753731808892729,12.065435612347535,9.489761276944598,9.24065715205257,11.24446240304442,9.697382949114836,15.007420020983762,18.687330592976636,13.184777554879727,8.145002002466073,11.884926144144428,14.601121215570574,10.907413639488603,18.971008697041054,11.104730029483456,8.81212535871942,11.104730029483456,8.81212535871942,16.019736955146058,8.777460654993762,10.209403754817426,10.131469452…	26
225	C1CNCCN1	0,1,3,4,2,5	47.46877509460319,47.46877509460319,55.06245186255546,47.46877509460319,47.46877509460319,55.06245186255546	6
226	CCn1cc(C(=O)O)c(=O)c2cc(F)c(N3CCNCC3)cc21	9,0,20,16,2,19,17,6,13,7,1,12,15,11,18,10,14,22,8,5,4,3,21	8.885952450652791,11.047787379908737,9.632569695485142,21.76290246618649,19.07459812936667,17.48465608313694,9.971107350491959,10.646975911707496,16.91585702546008,8.656128766847587,14.585346830695913,14.015815306945525,11.349717900269507,10.420463172315703,14.717904161677845,11.660626957541979,9.0004432005973,9.811590056516465,14.390114946554846,9.811590056516465,9.0004432005973,22.2668754472579…	23
227	CC(=O)NC1C(O)CC(O)(C(=O)O)OC1C(O)C(O)CO	16,20,6,19,18,3,11,15,2,12,0,9,4,17,5,1,7,14,13,10,8	13.689322432765028,17.169470464175895,13.457461115667675,11.602547137215868,13.799856783240093,16.25607748824404,10.223897903593741,17.610923504398663,21.39277229320941,13.696729160299572,19.96936657481637,11.692227698516934,13.483426125021643,19.353017467859893,18.710808246454683,11.852418120441135,9.328929267823685,15.038597052951435,11.080880497414899,11.010239899500437,9.581032140744345	21
228	CCC1(O)CC2CN(CCc3c([nH]c4ccccc34)C(C(=O)OC)(c3cc4c(cc3OC)N(C=O)C3C(O)(C(=O)OC)C(OC(C)=O)C5(CC)C=CCN6CCC43C65)C2)C1.O=S(=O)(O)O	54,8,33,48,55,0,49,39,34,46,43,21,23,41,12,52,31,15,32,22,29,50,1,17,14,45,24,40,51,53,9,25,37,3,16,62,60,5,26,7,44,10,64,63,27,30,6,59,13,42,4,38,28,20,11,47,2,18,58,36,35,57,19,61,56	2.5592290725590234,3.2756602237002346,7.145821633644475,3.906508222564306,5.186424295459135,4.16586210566483,4.668413653712167,4.370877163759262,2.3338525299358137,3.7303363613902034,4.453899392915682,6.320367771554873,2.8878194510496815,5.037070753636807,3.3692988468895155,3.0388422136377264,4.026032973044834,3.3681960042009806,7.243776293942158,11.873714094116071,6.007865494503283,2.79201011286…	65
229	O=C(CCCN1CCC(O)(c2ccc(Br)cc2)CC1)c1ccc(F)cc1	0,15,12,21,24,6,18,11,16,23,9,25,20,7,17,14,1,22,4,2,13,19,5,10,3,8	7.883534515204689,12.089280770907852,13.17361804294886,17.82672387292131,12.438584240076114,15.496635207949101,9.150002162253246,10.524529175127999,20.84564821141156,9.979164501731237,16.857403104089816,9.294005254931095,8.308543427379835,13.384717082360583,10.678682911883685,8.308543427379835,9.294005254931095,10.524529175127999,9.150002162253246,13.900947891813292,10.392599529058758,8.928467051…	26
230	CCC(CO)NCCNC(CC)CO.Cl.Cl	13,4,11,0,14,15,10,1,12,3,6,7,5,8,2,9	14.113718227075868,17.09865672921295,25.967659302521486,18.057596961269144,13.706664958590398,25.021743650780984,19.425804627011523,19.42580506007652,25.021743750781738,25.967659824993454,17.098656435962756,14.113718202337612,18.057596379891027,13.70666464921668,16.60815569418627,16.60815569418627	16
231	CC(=O)NC1C(NC(=N)N)C=C(C(=O)O)OC1C(O)C(O)CO	18,22,13,14,20,21,6,8,10,9,2,3,0,17,11,1,12,16,19,5,15,7,4	11.908313268627795,14.714525181553189,10.906973595822805,11.137595570065502,23.09839294363336,16.578878332296867,10.24228193204816,20.587647863546852,10.746072335496123,10.820441725704756,10.808292463276288,14.283661785203991,15.417546806690995,9.633049043459764,9.762029925476314,16.73881653156421,15.72460412208601,13.566890661709284,8.413994804522632,16.064876335352423,10.137283332375763,10.1803…	23
232	COC(=O)NC(C(=O)NC(Cc1ccccc1)C(O)CN(Cc1ccc(-c2ccccn2)cc1)NC(=O)C(NC(=O)OC)C(C)(C)C)C(C)(C)C.O=S(=O)(O)O	33,23,30,7,15,13,16,12,18,3,40,36,44,45,46,48,49,50,29,0,42,8,32,24,1,41,19,28,11,53,51,14,31,22,10,21,55,54,6,17,20,34,27,9,25,38,4,2,39,35,37,5,47,43,52,26	3.5988280785894498,4.096225065131522,7.606266869580765,3.3326702184133845,7.093443026447731,10.355415259629225,5.5856295209863305,3.206064859180842,3.6141905418561326,6.529266090775749,5.052432045628265,4.438170613360271,3.2644770216250985,3.2130643797720357,4.6687982616687,3.2130643797720357,3.2644770216250985,5.609900250231803,3.321729677621378,4.302306165329483,5.763530344710589,5.101586643525…	56
233	CC(C)=CCCC(C)=CCO	0,2,10,7,5,8,9,4,1,3,6	20.252445191727006,32.71715130776282,20.252445191727006,33.697672758862595,30.62347275530918,24.243299252178975,42.24198409056407,21.366541205556118,25.59305848463554,27.889365443697884,21.122567234448056	11
234	CC(=O)Oc1ccc(-c2cc(=O)c3c(OC(C)=O)cc(OC(C)=O)cc3o2)cc1	28,5,11,2,23,17,27,6,0,22,16,8,24,14,26,20,18,15,1,21,7,3,10,13,9,19,4,25,12	8.690438133050504,11.318660083208655,8.17900804941381,11.585506204821272,13.366734687971968,7.71566832729148,8.195449290098605,11.526799506478694,8.743280251830566,13.015415437606848,12.295925538579453,8.028299529818453,16.42913136091373,12.83556480537662,9.294032661171498,11.094694493258416,8.690438265735777,8.179008087234235,10.674688690851312,13.277597853239044,10.538062241503194,11.3186603603…	29
235	CC(N)CCCC(C)(C)O.Cl	0,2,7,8,4,3,10,9,1,5,6	21.818649176653693,28.72820233525998,22.018770988244782,25.349581057060263,23.389339097338947,31.58219012129119,48.15422064732411,22.96927090082316,22.96927090082316,27.643512233393256,25.376993906349515	11
236	COc1ccc(CCN(C)CCCC(C#N)(c2ccc(OC)c(OC)c2)C(C)C)cc1OC.Cl	27,28,24,32,21,0,15,17,23,31,20,1,9,29,6,4,18,11,33,3,25,22,12,10,7,30,14,19,2,8,16,26,5,13	6.610842299290185,7.5556677010463185,10.653913182122764,8.565250015994922,7.802606556926536,12.248003059085011,7.795026231804501,9.45628190640126,10.816379361931453,7.593284356685205,9.086485254825662,8.09694945123191,8.930711838882406,20.508169592241746,9.686322714784168,7.126881672455157,11.57544355817298,7.418622104710254,7.969370838030942,10.653913077872847,7.555667656466527,6.610842299290185…	34
237	COc1c2occc2cc2ccc(=O)oc12	4,5,6,0,11,8,14,13,10,1,9,7,15,3,12,2	15.689488863361467,18.137108820796122,35.50680334807839,19.96352433599531,14.740315740637007,14.77575008259736,15.100444819181567,18.50744115887209,16.765725786710384,18.265775386360467,17.95347727845364,15.965717692655737,24.895421121938845,17.521001357192283,17.371834652789396,18.840169620118097	16
238	COC(=O)c1c(C)cc(OC(=O)c2c(C)cc(O)c(CO)c2O)c(C)c1O	22,26,3,11,20,0,17,15,6,14,24,7,19,1,8,23,25,9,21,13,5,2,16,12,18,4,10	9.11390873735671,10.036456556535981,13.733984442973437,8.666877197145354,14.546672998738345,13.539277542600743,9.294829258491504,9.932989429333233,10.478981195621586,11.45899613615255,16.355512543432255,8.711149738646768,14.19776813316274,13.301601014900356,9.294829258491504,9.217350259059442,13.94869772732271,9.148302882941593,14.23835520327792,9.978139507606086,8.775835209788497,13.300928273369…	27
239	CCC(=C(c1ccccc1)c1ccc(OCCN(C)C)cc1)c1ccccc1.O=C(O)CC(O)(CC(=O)O)C(=O)O	0,15,9,5,12,20,23,27,30,37,1,19,18,26,24,6,8,14,11,21,39,40,28,36,16,22,10,7,25,4,34,31,35,29,17,13,33,38,3,32,2	5.271947479264656,5.502482450814555,22.056225602296756,14.92786822453489,7.249047735574991,5.348771960243527,5.6560034801554915,6.7772685481376564,5.6560034801554915,5.348771960243527,6.212110571344953,5.794071849377347,5.477245639856834,9.876121056764292,5.682858508542254,5.329554626176091,6.150216899808571,8.013539529545584,5.623649608516063,5.623649608516063,5.477245639856834,5.794071849377347…	41
240	CCCCCCCCCCCCCCCC(=O)OCC=C(C)C=CC=C(C)C=CC1=C(C)CCCC1(C)C	0,32,31,1,4,5,6,7,8,9,10,11,36,37,3,12,2,16,17,27,33,23,26,19,22,21,13,24,14,30,18,34,28,25,20,35,15,29	5.691799604832328,6.487547824202908,6.946451499534293,6.748627961467706,6.571103865222527,6.571103865222527,6.571103865222527,6.571103865222527,6.571103865222527,6.571103865222527,6.571103865222527,6.571103865222527,6.756207118305598,7.4109359512221875,7.9836054034094435,12.842440554348276,7.057348390691901,7.1077347459504265,8.211300342380115,7.385775546936189,11.102953500987486,7.40569904201037…	38
241	C#CC1(OC(C)=O)CCC2C3CCC4=CC(=NO)CCC4C3CCC21CC	23,25,12,11,1,7,22,0,6,26,17,8,20,16,19,3,18,5,15,13,21,14,10,2,4,9,24	9.400694766691672,8.773316383711048,15.008950889343382,10.783376846982705,15.385593730735351,10.961985410699057,9.505207576602729,9.261801060209095,9.641090096381943,16.01907579740508,12.651428058394217,8.739712451162617,8.522788048914649,11.368329868011628,12.169768618303337,11.321508925873772,10.114268440253895,9.633527924055656,10.802964557270101,10.11725269961606,9.905821268330314,11.92606891…	27
242	COc1cc2c(cc1OC)C(C)NCC2	11,9,0,13,8,1,14,3,6,7,4,10,2,12,5	16.034191227387037,18.904393136530402,22.350407842779514,19.665517120040008,22.139528363244594,24.292277217027717,20.71711453213355,22.02097232663071,18.904393014468937,16.034191199156325,22.30862153647466,15.834396508464106,24.167295468389042,17.660693747544414,18.966012879391187	15
243	OCC1OC(O)(CO)C(O)C1O	11,5,7,0,9,1,6,2,10,8,3,4	21.15249444327491,22.13995042338501,25.12994690984487,32.65251110307872,35.47033144289161,20.57106349442619,22.406196661875576,20.782608978683122,31.17107587913051,21.544753823312924,26.97776719578541,20.001302929798833	12
244	Clc1ccc2c(c1)CCc1cccnc1C2=C1CCNCC1	21,17,13,18,20,11,10,3,12,2,6,5,9,19,4,0,7,8,14,1,16,15	13.284271030680415,16.608707545846286,12.034003234677115,11.758040018539745,13.171896202024058,12.337067477757941,12.290809788057217,14.637187876682205,14.759381135143185,12.53719938900393,11.688909914220048,11.676116304781758,12.014107208787195,10.873824861017042,15.448002913268269,27.900607247604043,20.51915915955975,10.533681514597433,11.320066028719324,12.753215469222582,11.320066028719324,10…	22
245	O=c1[nH]cnc2nc[nH]c12	4,6,2,7,8,0,3,5,1,9	28.470840634559856,39.896028506569564,25.47516198724042,29.59877858523395,25.04838880640454,33.926136726513505,25.04838880640454,25.693425421894055,26.16871370590524,40.67413931968622	10
246	CC(O)C(=O)O.CCOc1ccc2nc3cc(N)ccc3c(N)c2c1	6,11,10,18,5,17,19,15,24,7,4,12,22,2,0,13,20,23,9,14,21,8,1,16,3	12.18508159275733,15.069767803503042,12.059427817886888,21.274916708771336,10.912218461275176,9.743403586027842,9.106656560881662,10.45753317058551,13.598625762606378,13.156402616907133,9.136107334750694,9.131353142176511,11.085962418466796,12.39201331132789,13.592892405809824,10.251684782444489,15.889561601637968,9.876442921653496,9.33288524407543,10.229162402451028,13.025873022037548,13.5979685…	25
247	CC(=O)Oc1cccc(C(=O)O)c1OC(C)=O	2,16,10,0,15,11,5,4,3,13,7,6,14,1,9,12,8	15.120584836207842,20.065083663008398,13.85265851294388,17.16179221647325,16.77086520724696,15.46474009839584,19.421966490481275,18.97788995562586,22.652302592410695,21.286240565008473,14.553652274116747,15.40208867550244,22.577465160691638,18.089125159604,19.6303026553578,15.120584922944532,13.852658568619507	17
248	Nc1ccn(C2CCC(CO)O2)c(=O)n1	10,6,7,0,13,3,2,9,8,14,5,4,11,12,1	17.817411361102117,26.09301395117653,18.35682348851695,18.18578735942718,21.587477845372618,21.57459446109713,16.36360395159862,16.759681497918777,20.920892470181556,18.38326921536644,15.871104498306506,24.2699394783849,24.300908081000657,18.154347739022327,21.36114849822478	15
249	CC1OC(OC2C(Oc3cc(O)c4c(=O)cc(-c5ccc(O)cc5)oc4c3)OC(CO)C(O)C2O)C(O)C(O)C1O	40,32,34,30,36,38,0,29,11,14,19,22,23,18,2,27,26,1,6,16,5,7,35,21,33,9,31,24,28,39,3,4,37,17,8,10,13,15,25,20,12	5.518147083790596,6.4238243900399405,6.141210870293422,7.339500000969552,7.679862544977356,6.6806551327608625,6.432301056265701,6.705777644216128,8.672081840719772,7.113031089400453,8.875869570038034,5.661907848352698,15.849397839177968,10.289182129417881,5.703238249032425,10.930291722746901,6.5749370880366635,8.308513567171744,6.050658639433081,5.747547110353466,15.417614691225015,7.007860991754…	41
250	CC12C=CC(=O)C=C1CCC1C2C(O)CC2(C)C1CCC2(O)C(=O)CO	13,9,14,16,21,8,19,25,18,24,5,23,3,0,2,6,12,10,7,22,1,17,11,20,15,4	10.291501526593482,13.316009628702876,10.499638623252382,10.200082210765675,18.274905257749182,10.055295548998389,10.537929679507204,12.391614083666344,9.371776271622354,8.904614922794268,12.105204843217495,16.375056815799315,11.48920006485422,8.780428486119476,8.930118829943227,16.97811578190884,9.043219393512107,13.990544591564674,10.002183351956761,9.481416343391162,16.60397857869974,9.2174145…	26
251	CCC1(CC)C(=O)C=CNC1=O	0,4,6,11,7,9,8,1,3,5,10,2	18.391565171274515,26.882751405025594,45.30555607777205,26.882751405025594,18.391565171274515,27.96372950235405,19.11901315174864,19.84301947352082,23.649664296699537,22.285043972293344,32.01479389983572,19.270550001744503	12
252	CC(N)C(O)c1cccc(O)c1.O=C(O)C(O)C(O)C(=O)O	4,0,14,21,2,12,20,6,10,16,18,5,11,8,3,7,1,15,17,13,19,9	10.095145719824345,17.3148409706191,10.315919274784374,14.20500582712701,9.921062782494104,12.647557254065745,11.805032184085562,14.517503999049936,14.066217180596126,19.480448840615267,12.326504687764086,12.70802746090338,10.969288876862251,18.348603162026834,10.19720660989695,18.20476049749412,12.578507684127526,18.20476056708138,12.578507850281298,18.34860439580369,10.96928914939052,10.1972067…	22
253	Cc1ncc(CO)c(CO)c1O.Cl	11,9,0,2,5,6,3,8,12,4,1,10,7	20.68101088411639,26.056818595970967,21.04187163477762,21.710662692959872,25.335767006035883,21.062131944578127,21.10943762690293,29.718987679341794,22.46028675488195,19.968599411164163,28.63262772094457,19.571743049309575,22.65005682698755	13
254	CN1CCCCC1c1ccc(-c2cccnc2)nc1.Cl	18,8,15,0,13,12,4,3,16,14,5,2,19,17,9,7,11,10,1,6	12.559733169226078,21.359992917175973,14.424302228013389,12.990772852543145,12.9298224038357,14.102679058094493,21.857444155073594,17.868575621803743,12.335136167719597,15.670776261671548,18.354170547361704,18.193972845911034,12.73101802890595,12.66830004904476,14.048084125723094,12.442776587675311,13.858561842789626,14.989737046358627,11.948207979468847,14.665937123561875	20
255	COC1C=CC23c4cc5c(cc4CN(CC2O)C3C1)OCO5	16,4,0,10,14,12,19,21,18,3,15,9,8,20,11,1,2,13,6,7,5,17	11.291550162677922,13.759999887226838,14.161278287871355,12.326154499273784,10.515191951315487,20.33344995451624,16.576605999705848,18.209195341645668,13.227893256476804,13.219161415210678,11.305602057065684,13.336599227972314,11.608105068058634,14.189673861284959,11.565886619851184,12.886558859554938,10.23197276190784,22.38273068600209,12.036550026918107,11.79335975590844,13.249123433439635,11.7…	22
256	CC1(C)C=Cc2c(c3c(c4c(=O)c(-c5ccc(O)c(O)c5)coc24)OC(C)(C)CC3)O1	14,0,2,22,19,11,17,15,27,26,4,21,7,20,3,30,28,6,29,13,18,8,24,12,5,1,23,25,10,16,9	7.327859870503726,12.065945462740256,7.327859870503726,8.782938691483633,7.785276830996717,10.780363589175959,9.168280108060554,8.279280894726963,10.289676982720248,17.94544604580731,14.165270568948454,7.373370227382093,10.769257251668005,9.710749960649972,7.142879285480358,7.571134111647535,14.473917287710702,7.48424253535266,9.81711061450731,7.368056836708983,8.721156547740957,7.939940203214046…	31
257	COC1C=COC2(C)Oc3c(C)c(O)c4c(O)c(c5c(nc6cc(C)ccn65)c4c3C2=O)NC(=O)C(C)=CC=CC(C)C(O)C(C)C(O)C(C)C(OC(C)=O)C1C	41,31,16,13,43,56,49,47,45,0,3,26,25,34,5,24,37,54,39,38,4,36,1,22,11,53,15,20,7,10,51,12,32,2,40,35,17,55,9,48,50,21,27,42,8,14,30,6,33,46,52,18,44,29,23,28,19	3.9905223173318376,4.38992067141406,5.0001698262021685,4.0056950531920705,4.33800495892136,4.0963761011735045,6.652542854384579,4.787937294695424,6.269458761435075,5.354287887181258,4.839173031985396,4.603076394756484,4.880118614790248,3.7884946775993598,6.518791847760426,4.741868146709734,3.7775541117480174,5.186101297862464,7.367846015244126,10.981879525075769,4.777027109848845,5.88858804379559…	57
258	CCN(CC)CCNC(=O)c1ccc(NC(C)=O)cc1.Cl	9,17,16,0,4,18,12,6,20,19,11,3,1,5,14,10,7,15,8,13,2	11.694593189800786,13.512920314155043,22.9439736525528,13.512920314155043,11.694593189800786,14.511733947030724,12.019958746634064,16.902745885978206,18.666658241068934,10.640893062205565,16.440505731850852,12.73832437985401,11.781762617873017,20.932339566788862,15.08327315606583,17.9058363379081,11.188976500947309,10.93873037998127,11.781762617873017,12.73832437985401,12.369175511888889	21
259	COc1ccc(OC)c(C(O)CNC(=O)CN)c1.Cl	7,16,14,0,12,18,10,15,3,17,6,11,4,1,8,5,9,2,13	13.22384909992978,16.8632696859422,20.407048593042404,14.376998088788227,15.377672094473368,19.375825569441062,15.058121508045573,12.094573071939507,18.205818367889137,20.042131075635538,14.179194675292806,15.215781874314404,13.371753813233212,23.647293382789925,12.892764342133875,14.34217413666191,12.598325510742129,14.716065952787163,14.01133885671878	19
260	C=CC(C1=CC(=O)C(OC)=CC1=O)c1ccc(O)cc1	12,6,19,14,9,0,18,15,8,7,17,13,5,10,11,4,1,3,2,16	11.98614675593852,17.118032038328224,20.886483592039426,20.16131234640487,16.477572878109626,15.24508466670521,11.653082462755249,13.372567840618999,13.1944217114942,11.92834520542236,15.38477150764082,15.919661507825353,11.170120767317696,15.16951618128222,11.920380542462212,12.571308679180206,26.91172266854845,14.43778131299767,12.571308679180206,11.920380542462212	20
261	Cc1ncc([N+](=O)[O-])n1C	2,0,9,6,7,3,8,1,5,4	27.15078938513033,34.03492939209536,25.192153872740157,29.299807748109735,35.891352722763244,34.730950647259306,27.56667983491206,27.907154650369186,31.073305205201898,27.152878578221127	10
262	Oc1ccc(C2Oc3cc(O)cc(O)c3CC2O)cc1	3,18,13,19,2,0,4,17,10,6,8,12,11,7,15,14,5,9,1,16	12.764166089516934,22.80482431171184,11.546826819932889,11.133561378417639,12.984930091144617,19.08949108573141,13.791738508269177,15.387639542663223,14.072028666443643,20.52078019076542,13.043677131163335,15.113654949687753,15.086739898833898,11.425672108001876,16.12115663355506,15.438994287178485,23.984123972288202,13.00960710123762,11.133561378417639,11.546826819932889	20
263	CCC(C)C(=O)OC1CC(O)C=C2C=CC(C)C(CCC(O)CC(O)CC(=O)[O-])C21.[Na+]	0,10,18,16,19,14,5,27,11,28,21,24,6,3,9,13,15,30,1,20,8,7,23,17,29,22,25,26,12,2,4	6.983630497721589,9.790584993548674,13.480174950083875,8.694769745110516,15.501695682876726,7.87818629307729,8.670903968973999,10.501090253877901,10.135708568996034,8.695665978768357,7.093555633829948,8.00614670000503,13.285373905913712,8.882424252908077,7.8457920605433,9.433580761251488,7.302115411206597,11.569415759178792,7.116828256635909,7.588992275414041,10.000817318039466,8.418790708848956,…	31
264	NCCCC(N)CC(=O)NC1CNC(=O)C(C2CC(O)NC(N)=N2)NC(=O)C(=CNC(N)=O)NC(=O)C(CO)NC(=O)C(CO)NC1=O.O=S(=O)(O)O	19,0,44,38,35,12,2,41,47,39,26,45,14,31,5,8,32,20,9,6,29,18,1,23,24,37,43,33,22,15,17,3,36,50,48,42,10,7,25,28,4,40,52,51,13,34,46,27,16,30,11,21,49	4.062991192058929,4.900705563432224,4.436876990065016,5.770664413121507,6.474972061320172,4.632022781170476,4.861990635676433,6.129103693380116,4.651786290324039,4.8530180065156525,5.966941128363273,9.10971911869116,4.397834114748788,6.543783652207152,4.535234050563545,5.619868002892203,7.24348701242185,5.75908507969349,4.899590712253724,4.053875981300975,4.7893359877091495,9.142442928732876,5.51…	53
265	Cl.N#Cc1ccc2[nH]cc(CCCCN3CCN(c4ccc5oc(C(N)=O)cc5c4)CC3)c2c1	4,5,26,7,8,20,15,31,1,19,16,30,9,10,12,11,2,22,23,25,0,27,3,33,29,17,32,21,28,6,24,14,13,18	8.754534623667483,7.853163720239525,8.414743537156015,9.107598274276814,6.79386242534382,7.1335319246427265,10.86649984907125,7.478302633011468,7.554083621012966,8.004585143324208,8.065365515038126,8.31838541026808,8.214665937848611,12.11165311197691,11.822147872968333,7.702623071250843,7.902236554902617,9.410262228222553,12.44926957256392,7.870240782853204,7.6947331582778,9.790533050050714,8.475…	34
266	O=C(OC1Cc2c(O)cc(O)cc2OC1c1cc(O)c(O)c(O)c1)c1cc(O)c(O)c(O)c1	27,18,22,31,7,0,29,20,23,16,26,30,13,10,11,15,17,21,8,24,4,5,25,32,12,6,14,19,28,1,2,9,3	7.0733988315114225,12.256496542810037,12.750849814889062,17.531056848551074,9.19566913142624,9.268168233342276,9.839386825457025,6.9344391230442675,8.703396576951473,15.597596218691235,8.221645860559859,8.280018724159145,9.57765981438568,8.121884089217911,10.057171143162105,8.306477362828428,7.245061089692154,8.526382127020025,6.567625644056516,11.290582031782815,7.1081899716009325,8.526382451003…	33
267	COC1=C(OC)C(=O)C(CCCCCCCCCCO)=C(C)C1=O	0,5,10,7,9,19,23,18,16,17,15,14,12,13,11,21,1,4,20,3,6,2,22,8	10.35613127151736,13.025673047290173,15.104264174238772,14.74580927519127,13.025673578842534,10.35613127151736,15.047514632111408,10.624988816358371,15.661097303498526,10.876161045976904,10.603274882421818,12.347116769466073,12.115564451029048,12.115564451029048,12.115564451029048,12.115564451029048,11.831818138074585,11.958504997717672,11.623218089109278,11.002424141552172,14.390765366959378,12.…	24
268	Cl.NCCc1cc(O)c(O)cc1O	9,7,1,12,0,3,2,4,5,10,8,6,11	21.05302319831388,18.8604413451976,23.502763143624165,22.496299549471573,23.55002742959185,24.672839827835546,26.617809458170072,18.452290854445877,26.188280645757906,18.452290649031042,26.134645725061986,29.819124961853944,20.200164648762424	13
269	CC(C)=CCCC(C)=CCOc1ccc2ccc(=O)oc2c1	12,0,2,5,7,18,4,13,16,15,8,9,10,17,19,20,11,3,21,6,14,1	10.805453483277219,19.859984823851832,10.805453483277219,16.132999196590376,11.770381443770006,11.020797464225309,18.00678005110238,11.074419651558841,12.06697575646102,13.210027933499061,13.541067040496259,15.911039155325838,10.78530573350143,11.81784878420875,18.319142363965497,11.900147472158991,11.820293761833438,13.546833577012862,11.21189819392019,14.728303953001145,15.37718487688106,16.287…	22
270	NCC1OC(OC2C(N)CC(N)C(O)C2OC2OC(CO)C(O)C2O)C(N)C(O)C1O.O=S(=O)(O)O	28,13,30,22,24,8,11,20,1,0,19,26,7,3,14,10,16,18,5,9,2,23,25,17,21,29,27,12,4,6,15,31,33,34,35,32	6.858264375730855,6.801939590701281,8.061108539919118,7.491336910835784,8.982530033781572,8.035944655697833,9.070404657961248,7.400999772346026,6.533097910867566,8.048840567627835,7.859167103502372,6.623283121907647,8.979056773749093,6.358669476106214,7.790595443399965,9.418128241535655,7.999512507192762,8.454652513244568,8.01937980559886,7.028086516611424,6.743469803531454,8.539816856867205,6.37…	36
271	CCN(CC)CCOc1ccc2c(c1)C(=O)c1cc(OCCN(CC)CC)ccc1-2	20,6,24,26,0,4,9,27,21,5,10,28,19,7,15,3,1,25,23,17,13,29,11,18,8,14,16,12,2,22	8.060742885655586,9.49440278447581,14.75287560483774,9.49440278447581,8.060742885655586,8.390583971224245,8.00815392794901,9.02560761927451,12.563922898782025,8.080609854783674,8.53887941120773,9.817968309187549,14.515831896183942,9.688910498509344,13.835048455774071,9.177685490503777,14.515831155549662,9.688910231190661,12.563922542662098,9.025607522242339,8.00815392794901,8.3905838569044,14.752…	30
272	Cc1onc(-c2c(Cl)cccc2Cl)c1C(=O)NC1C(=O)N2C1SC(C)(C)C2C(=O)[O-].[Na+]	25,24,15,2,3,19,0,28,29,10,8,7,12,11,6,16,1,22,30,20,14,9,17,27,18,26,5,13,4,23,21	7.69603408047278,8.731523526905512,7.329123265894497,7.42576808823512,15.064481632374601,12.916640464693792,8.451122119745442,7.994520683265656,7.770207133852929,10.359725677657998,7.770207126713395,8.451121986246172,7.994520796931575,13.112434108527689,10.079495878505279,6.795852769283394,8.59299622681452,10.632421213376785,11.29647342976294,7.441305561691203,9.63828546960247,17.73404060344909,9…	31
273	CC(C)c1cccc(C(C)C)c1O	0,2,9,10,4,6,5,12,1,8,7,3,11	18.981553074758253,25.62139802225282,18.981553074758253,26.62090973771409,20.916224397282335,23.40051230054813,20.916224690095973,26.620908808603403,25.621398028772077,18.981553197110756,18.981553197110756,30.396277125400943,23.959938860381943	13
274	COc1ccc(-c2cc(=O)c3c(O)cc(O)cc3o2)cc1	12,20,3,4,19,9,6,16,0,15,18,13,5,11,1,8,7,17,14,2,10	12.482231958307231,15.872920401394358,19.779040173772945,10.860947651177401,10.928560837943213,14.115572375623731,11.719050217390748,17.306919227514292,16.06890985771314,11.27126365534058,22.725782397516006,14.508605588751369,10.802307954018023,13.387713136375158,19.748685514462515,12.521335623875519,11.927992835953763,19.42224972175972,12.760404067586926,10.928560837943213,10.860947651177401	21
275	COC(=O)C1(C)CCCC2(C)c3ccc(C(C)C)cc3C(=O)CC12	10,21,8,5,6,3,17,16,13,18,0,1,7,20,22,12,11,19,15,9,4,14,2,23	10.36758705491592,10.662629404543612,21.550532526700398,9.820291210588028,16.2147620980595,8.99731256222184,9.343968625256355,10.812115356937273,8.962139567130624,15.964093205819141,8.770607778098555,13.87190288228884,12.579976276167134,9.94091258482148,16.231380597967913,15.485654617648366,9.873017997191244,9.873017997191244,10.233098698052334,14.403360986034375,11.145947395445535,8.880640919382…	24
276	COc1ccc(C=CC(=O)O)cc1OC	14,0,10,9,6,13,4,3,1,12,11,2,5,7,8	15.956317965319595,18.324875364836753,21.59352810308335,17.97780852421418,17.6005021787714,26.658992632466816,17.532940013334134,28.293666197030674,29.296201516699497,16.884123531141064,16.369534351179006,20.249179997423177,19.724155226722342,17.581861983053365,15.956317944452149	15
277	C=C1CCC(=O)C(C)CCC2C1CC2(C)C	14,15,7,8,9,2,3,0,6,5,12,1,11,4,13,10	17.204014520844787,20.341527944314283,15.497175064112517,16.580795762696642,24.679994064499617,17.63825711217941,17.45481817063409,14.583293524410683,14.938514893932725,15.388854620512564,28.707719522994005,22.94922852801391,17.654543567448844,27.297319688484997,14.541971540631485,14.541971540631485	16
278	CCN(CC)C(C)CN1c2ccccc2Sc2ccccc21.Cl	13,17,6,0,4,20,10,14,16,22,19,11,3,1,12,18,21,9,8,7,5,15,2	10.358977542193301,12.16871176380663,25.670529345499734,12.16871176380663,10.358977542193301,17.57746396925357,9.622873257278101,16.608027731825118,16.43730923652764,12.615956238354544,10.822087286238444,11.829975319057654,12.407785736138056,9.308823557752465,10.929061425093085,21.904069964075447,10.92906247885547,9.30882363227282,12.40778596077597,11.829975197117152,10.822087056954828,12.6159558…	23
279	CCOc1ccc(NC(C)=O)cc1	0,10,9,4,12,5,11,1,2,7,3,6,8	17.83578090384252,20.53959924401714,25.30228280127629,28.579832900839378,20.120924393588197,20.357184402528205,29.807903955574133,26.869885774212875,31.71109466953202,19.347515485394965,19.0498894593038,20.357184402528205,20.120924393588197	13
280	CC(=CC(=O)OCCCCCCCCC(=O)O)CC1OCC(CC2OC2C(C)C(C)O)C(O)C1O	34,27,32,29,30,20,7,0,17,6,8,19,22,4,16,10,9,11,23,21,15,5,18,12,24,28,26,25,2,13,33,31,1,3,14	7.129788156031266,11.13344781377235,10.112318229366778,12.565503920261094,7.7339391713157815,8.22678939690921,7.547811596916275,7.048018950910757,7.614569086697869,7.76045530661939,7.76045530661939,7.921754505485281,8.69467214206814,10.219390774385815,15.32842154600074,8.223809965973473,7.74886478693041,7.3717699367552845,8.381366716115721,7.674531888449549,7.0342714744619865,8.05350512292351,7.6…	35
281	Cc1onc(-c2ccccc2)c1C(=O)NC1C(=O)N2C1SC(C)(C)C2C(=O)[O-].[Na+]	23,22,13,6,10,2,26,17,27,0,7,9,3,14,1,5,20,28,18,12,25,15,8,16,4,24,21,11,19	8.747926578428928,9.013359708780467,7.987982728349937,8.919223276499974,12.576574922431586,9.816006721045891,7.851090645378758,8.857179158488474,11.967925666670748,8.857179158488474,7.851090645378758,16.789902832887787,10.838072706230673,7.300517523280927,9.013331398718822,11.685598026968577,12.004727950333333,8.24504932156567,10.423251343041912,18.91550827758327,10.077188543720908,16.47504757118…	29
282	O=C1CCC(C(=O)O)N1	7,2,0,6,8,4,5,1,3	26.81506910522875,40.07460045201878,26.494139974107377,46.705961548082996,37.16901193405647,39.78348240732157,27.754120696459715,25.996348694570763,29.2072659702826	9
283	Cl.Cl.NCCSSCCN	2,9,0,1,4,7,3,8,5,6	28.635818950133388,28.635818950133388,26.759813870768987,30.937943546101444,29.33545532124116,34.33096909616142,34.33096909616142,29.33545532124116,30.937943546101444,26.759813870768987	10
284	CCOC(N)=O	0,5,1,4,2,3	40.39336829894455,45.93478963355301,52.29429552485817,70.58319488457346,47.02704634462134,43.76730878991657	6
285	COc1cccc(OC)c1O	0,8,3,5,10,1,7,2,6,4,9	23.276571666443473,26.461442550411434,29.765686413273205,23.97167326160705,31.644008269999162,23.97167326160705,29.765686413273205,26.461442550411434,23.276571666443473,36.5907211981248,24.81452681409427	11
286	CC(C)(C#N)c1cc(Cn2cncn2)cc(C(C)(C)C#N)c1	13,4,20,6,14,0,2,18,17,10,11,9,21,12,7,3,19,5,15,8,1,16	11.460099412199256,19.970412751121316,11.460099412199256,14.767251923563876,11.107246246294366,16.315857191089876,11.306660769718277,14.34664059033092,17.305952412090832,13.596430721765486,11.6904676582635,12.154139646183452,14.098286134583745,10.36122375693229,11.306660977599662,16.315857347668484,19.970413056245874,11.460099746427645,11.460099746427645,14.767252493096734,11.107246293657212,13.6…	22
287	Cc1ccc(N=CN(C)C=Nc2ccc(C)cc2C)c(C)c1	8,2,13,0,15,20,18,21,16,19,17,12,3,5,10,7,6,9,1,14,4,11	11.72401673138664,16.106743251031716,11.516077676205882,13.262900999543474,16.540472303808187,13.724945555266443,15.691130229570248,14.488350822648485,11.510423672429155,15.691130229570248,13.72494556504533,16.540472491004024,13.262900751054971,11.516077676205882,16.10674379911505,11.72401673138664,13.19015881392987,13.227371442597345,12.01679729561873,13.22737138275987,12.016797204749295,13.1901…	22
288	O=S(=O)([O-])CCSSCCS(=O)(=O)[O-].[Na+].[Na+]	11,12,0,2,13,3,6,7,14,15,8,5,9,4,10,1	15.18189817491292,30.126426294385954,15.18189817491292,15.931949628497012,19.926826298315056,18.638831271264273,17.212215929575898,17.212215929575898,18.63883031534896,19.9268258758293,30.12642533838333,15.181898173817887,15.181898173817887,15.931949530053306,17.799955052829308,17.799955052829308	16
289	NC(CO)(CO)CO.O=C(c1ccccc1)c1ccc2n1CCC2C(=O)O	3,5,7,15,11,18,26,14,12,25,21,17,20,0,6,4,2,10,8,16,13,19,23,24,22,9,1	10.557180072387368,21.138352238729553,10.606036172730441,7.760810514937459,10.606036172730441,7.760810514937459,10.606036172730441,7.760810514937459,11.386624542741615,18.545598960658012,10.982726123069353,8.464185914135655,9.140561770351255,12.29072698013077,9.140561770351255,8.464185914135655,11.996834931023823,9.699706454352949,8.68296193481909,12.631985717222037,9.981941461739538,9.3499675620…	27
290	CC1CCC(C(C)C)C(O)C1	0,6,7,9,2,3,10,1,8,5,4	22.274073156469953,27.3334870963008,23.125821330817402,24.100201745110084,45.21460453979671,33.46192754810909,22.758365720044807,22.758365720044807,31.152641102729817,23.00129691207256,24.819218700751648	11
291	COC(=O)CC1C2(C)CC34OC5(C)OC6(C7C(=C(O)C(C)C)C(=O)OC(c8ccoc8)C7(C)C(OC(C)=O)C(OC(C)=O)C6(O5)C13C)C(OC(C)=O)C4(O)C2OC(=O)C(C)C	53,32,7,34,18,23,57,12,39,13,55,48,20,21,51,37,42,3,10,0,59,60,54,27,44,8,33,41,50,36,47,28,4,22,24,1,26,30,38,5,29,46,25,19,6,40,35,16,58,49,11,17,52,2,9,56,43,15,14,45,31	3.9435200440830043,4.621692951649367,6.2567496973264145,3.8316599995808795,4.510141741721997,4.807013759920652,5.66790399905584,3.5095901373626806,4.0698048192807486,6.581377271191728,3.863487477816294,6.03996351506065,3.658234360830408,3.742220963693386,9.60453604691428,7.81894331947841,5.773905751643712,6.062455921035211,3.5449524274990702,5.3539081230343175,3.8223732483979678,3.822373248397967…	61
292	CCN(CC)CCCC(C)Nc1ccnc2cc(Cl)ccc12.O=P(O)(O)O.O=P(O)(O)O	14,6,9,19,7,13,12,0,4,29,26,25,24,30,31,1,3,11,10,8,16,22,27,18,17,20,5,15,21,2,28,23	7.739663987067261,8.41267296657644,15.419027743138928,8.41267296657644,7.739663987067261,10.57193608188361,6.9652273799834905,7.254713221879614,8.946454037477213,6.971773642809796,8.804767357599633,8.549776750416289,7.470957088498483,7.282088943247446,6.905320064473574,13.343150737283953,9.001730168961888,9.397904772263804,9.236734713947602,7.237483943197378,10.082733020073293,13.767290304243591,…	32
293	COc1ccc(-c2c(O)c3c(OC)c4c(cc3oc2=O)OC(C)(C)C=C4)cc1	4,26,12,8,27,3,23,22,19,17,11,0,25,15,14,24,20,5,13,10,1,21,9,18,7,16,2,6	8.705048087464082,12.254254186314927,18.327841120725672,8.187104531672947,7.6600869548565145,10.699078773133795,18.70767070229339,14.649524891923638,7.9116844659874825,13.443116834736418,11.707070281438053,8.597787107239117,7.8195988071520235,11.150003551452745,9.247369295677334,9.098193037876616,15.683914014211942,8.402709605375993,14.614539221314764,8.360607688817243,10.150256476888888,13.10479…	28
294	NC(=O)N1c2ccccc2C=Cc2ccccc21	0,8,13,5,16,10,11,7,14,15,6,2,4,17,12,9,1,3	12.722478087765912,25.977818414336063,15.970141048977887,36.17905120103387,16.965732536162243,13.202606858481879,15.733832935537968,14.929509358003989,12.940694825650999,17.026244792410573,13.77663486430537,13.776635049784083,17.026243673273704,12.940694837350739,14.929509555102404,15.733832849268758,13.202606915670904,16.965732923825264	18
295	Cc1cc2nc3ccc(N(C)C)cc3[s+]c2cc1N.[Cl-]	6,7,18,2,0,12,16,3,15,10,11,5,14,4,1,13,19,17,9,8	13.294182870435165,15.176394774345667,13.076415877498206,14.061777652474106,14.86168794368858,14.571177944773794,11.747524145175689,12.013048501568832,22.227203934919075,22.157548749091788,14.49557562297558,14.49557562297558,13.394555289065451,15.247794729773872,14.776432191545595,14.423925484297783,13.662998046551351,17.672063564183176,12.192325251438874,16.451793473579514	20
296	COc1ccc2c(c1)OCC(Cc1ccc(OC)c(OC)c1)C2=O	20,17,23,8,0,19,16,13,3,21,14,11,7,6,18,9,4,12,1,15,5,2,22,10	9.652348896426691,13.13109351953607,17.238737542422307,10.269490021848458,12.832359461006481,14.058250387271972,11.996685115380377,11.779812433502219,9.608022622393026,12.197177003374225,27.624735584191505,11.41156120969389,12.834521568226581,10.199499612877833,10.959025168318465,13.62358371342997,10.135690630355374,9.132441685114816,12.030331871377701,10.132836010394374,9.132441682688285,10.3190…	24
297	C#CC1(OC(C)=O)CCC2C3CCC4=CC(OC(C)=O)CCC4C3CCC21C	27,21,25,1,12,24,11,19,6,0,8,7,14,3,16,5,20,18,22,15,23,13,10,4,17,9,2,26	9.101445528446664,8.635128989903013,14.687397942645465,9.994631455912884,13.471199884579608,10.286667207059953,9.044392130567292,9.240495608493791,9.20291057540452,13.953558996785421,12.914059043512669,8.886453067272658,8.817362474132086,12.323508867179033,9.8276539359067,10.841877229133377,10.003940967970255,13.744912603269757,10.651012489896392,8.974417975377936,10.356947086853314,8.58819366910…	28
298	NC(CSSCC(N)C(=O)O)C(=O)O	3,4,0,7,10,13,9,12,2,5,1,6,8,11	17.42442718529491,26.046734079100126,21.90957984593114,16.98152950036455,16.98152950036455,21.90957984593114,26.046734079100126,17.42442718529491,31.242525842017123,18.851740843980217,17.54346465406706,31.242525842017123,18.851740843980217,17.54346465406706	14
299	CC1(C)OC2CC(=O)OCC23C1CC(=O)C1(C)C3CCC2(C)C(c3ccoc3)OC(=O)C3OC321	21,19,0,2,9,8,30,14,28,4,16,7,24,11,12,17,5,13,25,27,22,23,29,3,32,26,18,6,31,1,15,20,10,33	6.582955828305773,11.269764032091178,6.582955828305773,9.046539690221824,7.162486271874502,8.10528747119314,10.743039050594223,7.380852703265179,6.8021048150112495,6.6528965722209135,15.316544380504627,7.676680615753855,7.793307125852142,8.260545063436428,7.049882960071942,12.312940981551936,7.359320976666355,8.044664950517461,9.298189543966135,6.231475914522877,13.08924921383731,6.22339073906913…	34
300	CC(C)N1CCN(c2ccc(OCC3COC(Cn4cncn4)(c4ccc(Cl)cc4Cl)O3)cc2)CC1	22,12,35,4,5,34,14,32,9,25,0,2,15,19,13,18,20,30,29,8,33,27,11,23,6,21,26,28,24,31,17,7,3,16,10,1	6.866926315196892,13.916274312341542,6.866926315196892,12.112764964276707,6.5982300685500235,6.636943431141829,8.668708635083007,12.075118644817834,7.831226578564369,6.7233483340096285,12.494243512650414,8.068296935922248,6.4904274776672395,7.089049901391249,6.702022352561457,6.925719824437678,12.460921508660235,11.589437062935744,7.343413644874076,7.031803735906564,7.511666722044524,8.8134457382…	36
301	Nc1nc(=O)c2c(CCc3ccc(C(=O)NC(CCC(=O)[O-])C(=O)[O-])cc3)c[nH]c2[nH]1.[Na+].[Na+]	14,26,10,27,4,28,23,24,25,11,0,21,18,2,20,31,32,30,6,8,12,13,16,15,22,1,29,19,7,9,5,3,17	7.30238696682862,10.665758680523126,7.34611943635535,13.65801267829373,6.56987962841957,13.225146457232754,8.568419546296338,11.612341370069755,8.929660859881537,12.013097172919501,6.380705606046815,7.162914096239531,9.909484390915154,10.34257521256221,6.2274580182129124,10.462285483823491,10.398183439632689,18.377015116973766,7.309687746172115,11.58207803655385,7.428341657083349,7.30824869570459…	33
302	COC1CC2CCC(C)C(O)(O2)C(=O)C(=O)N2CCCCC2C(=O)OC(C(C)CC2CCC(O)C(OC)C2)CC(=O)C(C)C=C(C)C(O)C(OC)C(=O)C(C)CC(C)C=CC=CC=C1C	57,47,8,27,0,5,50,54,31,6,18,33,36,64,23,52,42,38,3,30,19,1,17,53,10,24,43,45,49,59,13,55,40,35,41,62,37,61,56,2,4,58,29,60,26,15,20,11,7,32,46,16,48,28,25,63,39,22,44,34,21,51,9,12,14	3.544703129917239,4.031130277784529,4.578342141929156,3.9199065299180664,4.608666243424509,3.6055427160463167,3.654909115575706,5.062196224738713,3.466020828302121,7.076432713012751,4.122216851726977,5.055272209137898,8.477947411185584,4.261816317227371,8.838074176688664,4.8047159791239995,5.3999021111521746,4.072731191638001,3.6739724062644976,3.940214927402835,4.861598935178323,6.43463259430426…	65
303	CCN(CC)C(=O)c1ccc(O)c(OC)c1	11,14,0,4,13,9,1,3,6,12,8,15,7,10,5,2	14.94490211323863,16.019753874423248,34.253713770842296,16.019753874423248,14.94490211323863,30.03116236224013,16.563898992390016,19.81365615577669,17.8451193087294,15.356374797629531,23.860309038507687,14.124251424313105,17.804684669114057,15.30953405265608,14.385850737311547,18.722132312337628	16
304	Cc1nc(-c2ccc(OCC(C)C)c(C#N)c2)sc1C(=O)O	15,14,5,20,21,12,11,6,2,0,16,8,1,13,9,18,4,3,7,17,10,19	12.50941377959678,13.132442946254725,12.371899899037071,15.436275503656347,14.93083245697197,11.671072818629895,12.324856707302374,16.84383238869485,12.81568734609753,13.938454418610476,17.507142392765658,11.931457033999308,11.931457033999308,13.333997930574682,11.360962954524421,11.178631821065194,12.766507019463447,17.49491761409443,14.925682190863867,17.747392126067993,11.92059905916538,11.926…	22
305	CC1C=CC=CC=CC=CC=CC=CC=CC(OC2OC(C)C(O)C(N)C2O)CC(O)C(C(=O)O)C(O)CC(=O)CC(O)CC(O)CC(O)CC(=O)CCCC(=O)CC(=O)OC1C(C)CC(C)C(O)CC(=O)c1ccc(N)cc1	23,27,0,66,63,52,30,36,54,21,37,59,16,15,40,68,34,25,33,3,14,42,48,49,2,45,20,28,19,4,13,44,71,8,9,10,6,5,11,12,7,47,41,60,17,1,62,76,46,43,39,18,56,77,74,26,64,22,51,24,58,73,78,53,38,55,50,65,57,29,61,67,72,35,70,69,32,75,31	2.7169594154729397,3.453246926652339,3.168435229930748,3.1183084385047395,3.3235185042540083,3.376580418891519,3.376580418891519,3.376580418891519,3.376580418891519,3.376580418891519,3.376580418891519,3.376580418891519,3.376580418891519,3.3235185042540083,3.1261405708573706,2.991484516151087,2.987257821685472,3.4395685928684374,3.7138422239804476,3.311228022837878,3.2529516722715757,2.88532999742…	79
306	COc1ccc(-c2coc3cc(O)ccc3c2=O)c(OC)c1OC	8,23,20,0,13,3,4,19,17,22,1,7,9,14,12,2,18,10,5,21,6,15,16,11	10.05843860409367,11.511231805081472,12.509839945996637,10.563449809931615,10.673296117398415,13.297811130702023,13.976408213551615,11.57323253064532,9.484169459727116,11.821869432751544,13.102912415699382,23.41059695195144,12.357000520765716,10.501548945147068,11.864976719778486,14.475400657975106,19.92861681125941,10.892527744290408,13.081544758868393,10.765569545619647,9.705824179210131,13.520…	24
307	O=c1c(O)c(-c2ccccc2)oc2cccc(O)c12	10,6,13,0,15,17,7,9,5,4,3,12,14,16,8,11,2,1,18	13.066985220932096,20.440070287557305,20.254437661031247,16.075599365740334,15.454985455609846,14.95854194607817,12.15691041629178,13.666121910013302,18.014643009387314,13.666121910013302,12.15691041629178,18.03214161796494,16.23072123585733,12.346639662398943,16.264815481143145,13.338245094739236,16.820750435028444,13.480462362960665,23.574896800681003	19
308	COC1C(O)C(C)OC(OC2CCC3(C=O)C(CCC4C3CCC3(C)C(C5=CC(=O)OC5)CCC43O)C2)C1O	4,12,6,11,38,17,22,33,24,0,36,7,10,18,9,15,16,1,35,29,5,8,25,3,30,37,21,26,14,20,32,31,27,19,2,28,23,13,34	6.056919850368999,6.6388198866770685,9.710521240857346,7.484416133538601,5.515811781636316,6.863287538937569,5.750327139779059,6.215103032605824,7.154499221258433,6.376289745734525,6.246560804560416,5.834378045925389,5.701230992650365,15.055169757848475,8.075898316703373,6.471559313223665,6.617303093473295,5.855882403920972,6.372770037327412,9.232826297913547,8.384374318222385,7.852868480505989,5…	39
309	NC(CC(=O)O)C(=O)O	5,8,7,4,0,2,3,1,6	29.292923327564488,42.38053440822114,36.38840566843282,36.974899643180834,28.469973760438727,26.196152446354965,45.849247597987414,28.12069797739968,26.32716635076212	9
310	CON=C(C(=O)NC1C(=O)N2C(C(=O)[O-])=C(COC(N)=O)CSC12)c1ccco1.[Na+]	21,9,5,14,13,0,20,16,1,28,6,19,27,25,17,15,2,22,24,8,29,26,4,7,10,12,11,3,18,23	7.682325694285733,8.2106853789623,8.90991553099444,15.661522843636323,10.595673204822678,7.324583977642076,8.294553449233343,11.147469177335537,9.678290252043652,7.267309488342336,12.027288148240416,12.770444882040552,12.079111516429823,7.367149937684992,7.360222318546054,8.694758663608098,8.111573472032111,8.631575732252788,17.48151777076676,8.37245443690843,8.008602374144278,7.096133929181025,9…	30
311	CCCNC(=O)NS(=O)(=O)c1ccc(Cl)cc1	0,3,12,15,1,2,11,16,9,8,5,14,10,13,4,6,7	12.7981834443376,14.436032536397748,14.7104844049736,13.841055107204726,27.878472617338375,15.160841438826525,28.800161692750393,32.12544572312616,14.95780715395084,14.95780715395084,17.577829977759382,14.838793657856955,14.259081947271614,19.105895986362142,15.454232292431685,14.259081947271614,14.838793657856955	17
312	CC(=O)Oc1ccccc1C(=O)O	2,5,11,12,0,7,8,6,3,4,1,10,9	20.13654435430361,26.372354767103374,18.363823077554102,24.515430414176066,26.160558113959258,18.622363104572273,22.873788005177623,21.84957449327338,22.759216652688323,31.35359865779172,28.174739221823977,18.956585049076224,19.86142650492546	13
313	COC(=O)C1=C(C)NC(C)=C(C(=O)OCCN2CCN(C(c3ccccc3)c3ccccc3)CC2)C1c1cccc([N+](=O)[O-])c1	3,22,32,28,26,12,0,13,33,18,44,6,9,15,31,29,23,25,39,37,1,14,34,17,38,7,43,42,11,30,24,21,27,2,40,16,36,8,5,41,10,4,19,20,35	4.9564741101864795,5.488459534746641,6.944367610200049,4.848969533965361,8.576274402632396,8.062205878062729,5.12869491819332,6.091251404153342,8.062205725092996,5.128694935967121,8.197059318470552,6.744017055073515,4.9406291093007315,5.007803184729697,5.514281857584126,5.276852788181702,7.428596684072533,5.607122993296786,5.021797157776733,13.816688584993233,14.859303052511668,6.8510243082237015…	45
314	Cl.NC1C(O)OC(CO)C(O)C1O	4,12,10,8,1,7,0,5,6,9,3,11,2	23.136287168039402,21.062027567182653,29.811949811410145,27.18499032448743,18.657435956774847,23.807199975766693,25.07723794598131,21.258586854033624,19.598199370244387,25.615910061402232,18.7206412735395,27.401211746968322,18.66832411085487	13
315	CCC1OC(=O)C(C)C(OC2CC(C)(OC)C(O)C(C)O2)C(C)C(OC2OC(C)CC(N(C)C)C2O)C(C)(O)CC(C)C(=O)C(C)C(O)C1(C)O	47,17,35,13,22,0,19,28,37,49,50,41,1,29,45,38,5,20,32,33,18,27,11,26,40,9,15,39,7,43,21,10,44,3,25,14,34,2,46,24,16,23,31,8,36,6,30,12,4,42,48	4.5231900568141885,4.82301294377247,6.588506574509653,5.847296613123023,8.73343322180152,5.001110859229799,7.763929602762788,5.411184448137635,7.238291969697444,5.330779533338488,5.578610721902793,5.292371151474058,8.143363150040376,4.47461088049748,6.12907997901492,5.338416126571234,7.092945409589435,4.434406473592377,5.157394431385898,4.557419703676702,5.144534804712736,5.424178000961534,4.5167…	51
316	C=C1C(=O)OC2CC3(C)CCCC(C)C3=CC12	13,11,8,10,0,4,9,3,6,15,12,16,1,7,2,5,14	13.835114099172632,18.58488911518269,21.474703704413507,14.561722129233193,14.282302140505623,27.868135736272954,14.597786286074541,19.433614677646794,13.279127185042842,14.512296512780257,13.493287554130792,13.080360131584701,16.253066125572317,12.837406915116834,39.929437875455726,14.639492826128834,17.337257126710014	17
317	CCCOc1ccc2nc(NC(=O)OC)[nH]c2c1	5,0,6,12,1,17,15,14,13,8,2,16,7,3,4,10,9,11	13.374464705135313,14.132297421165266,16.104347809319727,18.00281722325598,18.491195382055587,12.967318361770584,13.494958319090067,17.773567230498877,16.073246183834264,21.948135127517155,20.64495443800842,26.15890622485312,13.921442493548955,15.095382486688312,14.918572538444995,14.80412560768308,17.600012400653206,14.494258082733712	18
318	CC1=C2N=C(C=C3N=C(C(C)=C4N=C(C(CC(N)=O)C4(C)CCC(=O)NCC(C)OP(=O)(O)OC4C(CO)OC(n5c[n+]([Co]C#N)c6cc(C)c(C)cc65)C4O)C4(C)N=C1C(CCC(N)=O)C4(C)CC(N)=O)C(CCC(N)=O)C3(C)C)C(CCC(N)=O)C2(C)CC(N)=O	20,28,37,55,67,80,79,88,45,26,44,36,91,70,17,62,74,83,76,85,64,15,5,24,25,38,68,35,22,58,18,49,51,31,71,92,65,77,86,57,61,9,7,32,8,89,43,39,0,10,4,82,21,3,1,73,42,6,59,27,41,90,47,54,40,12,69,33,50,11,48,2,16,14,56,60,52,72,78,53,63,75,84,13,34,87,19,46,29,81,23,30,66	2.869906735256092,3.0197896741590124,3.6806906817871385,2.915479420829554,2.8879679595045054,2.608516435134999,3.153479642285431,2.789048361940996,2.8255355339422126,2.7558054580292546,2.8699067381100862,3.622370616190649,3.359233018720017,4.306277071402048,3.8913574555369745,2.5948007182866895,3.8553276726704393,2.5332442487103726,2.6883874718293836,4.554792465056137,2.2854705917377327,2.9054503…	93
319	OCc1ccccn1	3,6,5,7,0,4,1,2	37.25161922367988,40.30242668860592,43.05530056729913,33.466569289099425,38.70898717781529,35.72459263470955,35.12089001829736,36.36961515666917	8
320	O=c1cccc(C=Cc2ccc3c(c2)OCO3)o1	4,14,2,0,9,16,10,5,7,11,13,12,17,15,1,3,6,8	15.002642705454484,18.165070166985963,14.846576436277237,18.303065860935014,14.4514865115052,15.928973229485555,19.37222655992081,16.071022952703053,24.18751815488212,15.026159223751154,15.861453447199885,16.100267007073846,16.499234874267124,16.3020285500097,14.648646359681141,17.268229991081164,15.047020736907134,16.91837743407813	18
321	O=C(C=Cc1ccccc1)c1ccc(OC2OC(CO)C(O)C(O)C2O)cc1O	19,21,25,23,0,18,28,8,6,12,3,9,5,15,24,7,16,17,26,14,20,22,27,13,1,11,4,10,2	7.984781011458821,12.371397065464393,19.34354008949593,8.818939476797809,14.117445577256134,8.833096247748458,8.427195096854106,10.150567014137764,8.427195096854106,8.833096247748458,15.216756461421014,13.387343404596308,8.562245079636327,12.362161527940756,10.454170754586798,9.859661500959177,10.161879718012628,10.326901420252383,8.032016840617855,7.495238689749369,11.1806485489942,7.53160993875…	29
322	N#CC(OC1OC(COC2OC(CO)C(O)C(O)C2O)C(O)C(O)C1O)c1ccccc1	15,21,25,19,23,17,13,7,12,0,8,6,5,24,10,27,31,18,11,20,14,30,28,4,9,22,16,3,26,1,29,2	8.013477362059335,12.14770638248591,13.609094410727252,11.884993645639032,10.522785155917507,8.982610909501078,8.463742407038795,7.5173828436527295,8.118290866172163,10.548089446499933,9.264545240206633,9.551376538700413,7.66590030188671,7.289384843566937,9.677134884172109,7.024744199356053,10.605896626948368,7.20774958268156,9.465843054582354,7.123289910174196,9.623784707160656,7.024744199356053…	32
323	CC1CCC2C(C)C(OC(=O)CCC(=O)O)OC3OC4(C)CCC1C32OO4	6,21,20,0,2,26,8,5,10,3,15,22,18,7,16,25,1,14,4,23,19,17,11,9,12,13,24	8.759625458143987,10.497752280323752,8.999476903933084,9.358766384786563,10.89017071736451,9.208008984889586,8.023206914891475,10.055746014288147,9.162413466976417,14.359375816988162,9.28757269269407,13.411888685471453,14.92672509014777,19.61353028999291,10.537270844546569,9.770524842694824,10.06305094416892,12.110322552034617,9.93605700999613,11.875189595390097,8.535667643329347,8.51840164987514…	27
324	O=c1oc2ccccc2c(O)c1Cc1c(O)c2ccccc2oc1=O	20,4,7,17,24,0,15,10,18,6,21,3,22,2,5,19,9,14,1,23,16,8,13,11,12	9.430757091769909,12.568686006838096,11.4109725824237,10.951431837176631,8.751963948758192,11.676307002260717,10.616297905002273,8.93813171693181,12.570425511352356,12.327473354613165,9.435861994206777,17.256346324604223,28.130688331839327,17.256345120360482,12.327473616838677,9.435861903373722,12.5704254410084,8.938131731483725,10.616297905002273,11.676307016234194,8.751963909264292,10.951431595…	25
325	CN(C)C1C(O)=C(C(N)=O)C(=O)C2(O)C(O)=C3C(=O)c4c(O)ccc(Cl)c4C(O)C3CC12.Cl	28,5,18,11,15,13,9,21,8,23,0,2,14,22,25,29,32,10,27,30,24,1,4,7,19,3,26,16,12,20,17,6,31	7.3441989177279225,9.360233625908801,7.3441989177279225,10.078710091721048,9.674351432954081,6.484735130208096,13.117921504865532,9.920619999245456,7.236027257437948,7.088986038426028,8.660214865097018,6.6507381321810595,10.90989997179217,6.872813005430983,7.63607053115106,6.8687990111915,10.140649118999736,12.92745047088125,6.598493007905848,9.997431321806843,12.028593369684623,7.178163353353835…	33
326	NC(N)=O	0,2,3,1	63.76115934259724,103.97557356674224,63.76115934259724,68.50210833735764	4
327	Cl.O=C(Nc1ccccc1)OCC(CN1CCCCC1)OC(=O)Nc1ccccc1	10,1,22,26,6,8,28,17,18,16,29,25,5,9,0,20,7,27,13,11,15,19,12,24,4,21,23,14,3,2	9.040971776490537,8.093421910376478,14.722588784770764,13.569964840808083,12.564402221425539,8.527584836119772,8.22695670744723,9.626881448792105,8.22695670744723,8.527584836119772,7.999270712065467,10.346679496353303,12.218562613339586,9.733774460328263,13.305550691642551,10.639018009445849,8.309259710240426,8.270019196392226,8.309259710240426,10.639018009445849,9.436672312571304,12.650143125465…	30
328	Cl.NNc1nncc2ccccc12	8,5,1,6,4,11,9,0,2,10,7,3,12	23.21422213469485,19.958389379229615,23.221950637700488,30.758733177673996,20.586043990915627,19.346935477922656,20.169686509994776,26.125742306001474,18.844764512497918,21.906665420683552,23.445912705326908,21.381730071152546,31.039226489141576	13
329	CC(C)NCC(O)c1ccc(O)c(O)c1.Cl	13,0,2,11,6,8,15,9,14,5,3,12,4,7,10,1	14.65373700033523,26.429412481258616,14.65373700033523,20.283589442260553,21.402105335437216,20.20630070450715,15.832405139197352,21.858198039117262,16.076396679738526,17.33335304813226,25.984262930578545,15.344936113076974,20.968938316567794,14.53488505128188,17.94135657080914,16.496386419312323	16
330	NC(=O)NN=Cc1ccc([N+](=O)[O-])o1	0,2,7,12,11,5,4,8,3,6,13,9,10,1	17.545769789339822,30.01731998001559,18.752009881889528,20.699099799119715,20.4057786542944,20.038114064835092,21.610116681633365,19.149915541634975,20.496363149341043,23.931352355601113,26.069833546960574,19.71787255108938,19.496966097416582,22.069491548663784	14
331	C#CC1(O)CCC2C3CCC4=CCCCC4C3CCC21C	3,14,4,20,17,8,1,18,9,12,0,5,13,11,16,15,7,6,10,2,19	12.970091772657714,12.139052360493215,20.77925326296826,11.12953725391707,11.826476484406149,13.090298461087503,16.68961652601137,16.002065944951017,12.018903534044501,12.28990083638927,19.03780025604646,13.647414083883623,12.397032599532386,13.450079453265053,11.591429632360803,15.17185266315936,15.004503131378433,11.89177214926166,12.150997292104865,24.8918577954173,11.830066586880992	21
332	CCc1oc2ccccc2c1C(=O)c1cc(Br)c(O)c(Br)c1	5,8,3,0,15,19,18,1,16,20,7,2,12,4,9,14,21,13,6,17,11,10	11.019321210328584,12.24672827411267,13.399679721216657,10.915055741730598,13.783165783766876,10.475852391740759,14.4741607335104,12.737033190750921,10.48936058429534,13.846774018020355,26.391187475470346,19.555317940888912,13.766704583103987,14.227820213738582,14.13421916220976,11.628533687529838,12.37628744251377,14.71010019718959,11.683657488165395,11.628533732466153,12.376287892850073,14.1342…	22
333	O=c1cc(-c2ccccc2)oc2cc(O)c(O)c(O)c12	9,5,18,14,12,8,6,0,16,3,10,17,7,4,13,15,1,2,11,19	12.76626953600497,18.34290815336861,18.88719246955587,13.348883926053515,16.379570093937204,11.630195218836873,12.765461598843089,16.275535532906346,12.765461598843089,11.630195218836873,14.225356586277469,20.535096415962457,12.707917850639191,16.38174500879539,12.301413101551573,16.440064149908707,12.77017203182912,16.185015822062255,12.22843164307413,21.4331167655764	20
334	O=C(O)C(O)C(O)(Cc1ccc(O)cc1)C(=O)O	2,14,9,16,0,17,4,10,13,12,8,7,1,6,3,15,11,5	13.081802229837185,16.443107807660443,12.193643837998014,19.040972210859756,13.826246852137036,33.56559206418024,16.862042991384435,16.05173783290956,15.454435922206802,12.776465691054899,14.041835618208996,25.480811375668388,14.779768086029424,14.041835618208996,12.776465691054899,23.34881291207602,12.972106840367806,13.262317147320562	18
335	Cl.c1ccc(CC2=NCCN2)cc1	9,10,3,11,8,2,12,7,0,4,1,6,5	21.308704222421497,25.644400399614813,20.936740469420315,19.738333928165943,24.37730343616566,34.085154451546245,34.01172962249255,20.996052905917153,19.831001036392976,19.124405824986738,19.271101619233363,19.738333928165943,20.936740469420315	13
336	CC(C)NCC(O)COc1cccc2[nH]ccc12	12,0,2,10,15,14,16,6,11,7,8,4,9,3,5,13,17,1	13.631770184278128,25.440341513050946,13.631770184278128,18.08426215933286,16.959934482205416,18.46548792929388,15.30258471678825,16.148004999995457,16.382895948598154,17.752957130316638,13.677022325806309,15.894015587517053,13.09025553741957,19.438890197314315,13.692811615997915,13.68996380426687,14.445031438430297,24.272000422934063	18
337	CC(=Cc1ccccc1)C=C1SC(=S)N(CC(=O)O)C1=O	13,20,18,0,9,10,5,7,4,8,17,19,2,6,1,11,3,15,14,16,12	11.480076618434385,15.8558126413045,15.100564064290655,17.021173223642098,12.573761375628228,12.30732161988998,15.131809383914504,12.30732161988998,12.573761375628228,11.648610931442807,12.01678233349229,16.131344514564255,21.290485337791317,10.889333996168705,17.75292972564784,17.35914880348718,17.909773434155788,12.945837237399235,11.472555713648024,14.900134899449757,11.331462253743656	21
338	CC=CC1=C(C(=O)O)N2C(=O)C(NC(=O)C(N)c3ccc(O)cc3)C2SC1	26,7,10,6,14,12,0,23,18,2,22,19,1,3,9,21,25,16,11,17,5,4,8,13,15,20,24	8.514937484907707,9.276293165768665,8.629476085516561,9.403185739010013,13.27470036035459,12.756741344955687,8.12460723802663,7.838378848899887,13.499041801079077,9.873098718685085,7.963276594465727,11.297837676464198,8.225603959839503,16.1340966606341,8.184637562230224,16.96897061150875,10.906138433820617,11.627519557505082,8.619365147001767,8.99678063256181,21.427806034485574,10.174746745367543…	27
339	CCCCCCCC(=O)OCC(COC(=O)CCCCCCC)OC(=O)CCCCCCC	0,22,32,21,31,1,4,18,28,19,3,29,25,15,8,9,13,20,2,30,5,27,17,10,12,26,6,16,11,24,23,14,7	6.971766322938475,7.997291951905918,8.599917987245117,8.249528425862064,8.247275425004755,8.685453597863653,9.259762704241421,14.315168812696342,8.43964375308131,8.577085789598623,9.032870343886298,12.251225985004549,9.032870497088862,8.577085957003856,14.315168496628742,8.43964353008776,9.259762783869501,8.685453701764327,8.247275425004755,8.249528425862064,8.599917987245117,7.997291951905918,6.…	33
340	CCC(=O)c1c(O)cc(O)cc1O	12,6,3,1,9,0,10,7,5,11,2,8,4	20.442380416832734,19.62609836646878,30.867857122677368,17.882827239533057,33.87450586503836,23.55104653461966,17.47575563705321,21.79167271216282,31.41682912016403,20.252555299943182,21.791672623367035,23.551047835160702,17.475755497442137	13
341	COc1cc2c(=O)c(-c3ccc4c(c3)OCO4)coc2c2c1OC(C)(C)C=C2	9,0,18,14,25,24,10,16,6,17,27,12,2,15,13,1,21,26,11,22,4,3,19,8,20,7,5,23	8.47126099356682,10.492928748753902,9.60252237558597,12.537459335522717,12.268651134101667,15.466673784074366,9.014881177776251,13.55396416835719,12.766489908855863,8.302282773453035,8.857825677958308,11.338162776039091,9.467151869321233,9.806413884638452,8.819741590908954,9.667163107522347,8.950704682662025,9.22675019441521,8.59512339124921,12.601553880871498,13.201155771035694,10.65413982351309…	28
342	Cc1ccccc1C(=O)Nc1ccc(C(=O)N2CCCC(O)c3cc(Cl)ccc32)c(C)c1	15,8,5,2,23,26,21,0,30,12,29,20,3,1,19,18,22,17,4,31,11,25,6,13,24,28,27,9,10,14,7,16	7.973228357812321,8.484985022529134,7.369405616627763,8.484926634256215,8.826222490821229,7.28647894684399,9.510901587695106,15.246412531720114,7.275322624369427,11.566484293580277,13.027551620569273,8.909954644577727,8.133822781077459,9.514841583313672,13.953520585157086,7.021707545223752,15.51191892604401,8.816001580093133,8.757919261315681,8.711819715153968,8.47091559393083,7.532406715483365,8…	32
343	COC(=O)NC(=S)Nc1ccccc1NC(=S)NC(=O)OC	19,3,12,9,0,21,1,20,16,6,10,11,14,7,8,13,4,17,18,2,15,5	11.84238695898237,11.938098199898363,17.363867997388283,10.634275526186666,15.670736549378475,17.960772202495704,12.39041546924271,14.123400735988966,14.523714679875397,11.098698106419745,12.453635069919969,12.453635422600186,11.098698016779949,14.523714899201863,14.123400393669712,17.96077128674368,12.390415006026142,15.670736670581377,17.363867687894512,10.63427552371284,11.938098326907479,11.8…	22
344	CC1(C)CCCC2(C)C1CCC1(C)OC(=O)CC12	0,2,12,5,10,7,3,15,4,11,13,16,9,14,1,17,6,8	11.955414871743404,21.165455820875643,11.955414871743404,13.137224061065345,14.548266407175095,12.30840882199117,24.363915673953663,13.06314443924929,32.113153277197846,17.141747245539584,12.830682660103767,16.39602325022678,12.048643942411207,16.662908003183468,17.6461229200413,14.307361348810435,16.956210328082296,21.399903015670127	18
345	CCN(CC)C(=S)SSC(=S)N(CC)CC	13,15,0,4,12,14,1,3,10,6,8,7,2,11,9,5	15.635150225194586,16.290796125802437,24.64559476428257,16.290796125802437,15.635150225194586,26.494331448087898,16.63648234930769,18.37169888231619,18.37169861450274,26.494330308411,16.636481851268393,24.645596191534416,16.290796028537436,15.63515016186465,16.290796028537436,15.63515016186465	16
346	Nc1nc2ncc(=O)[nH]c2c(=O)[nH]1	5,4,11,0,12,2,7,8,3,6,9,10,1	19.89803228191157,28.291184523404795,21.979629171604742,25.878673290833817,18.7643426125869,18.008102187479366,25.88339231254939,22.107381758338292,23.560435908933854,27.002027529408213,27.847496677888547,19.656367567338734,21.122939302877043	13
347	Cn1c(=O)c2c(ncn2C)n(C)c1=O	9,3,11,13,6,7,8,10,2,0,5,1,4,12	23.289698914959438,23.729486220283427,23.050321730086573,17.27573369337187,27.932874817401164,23.409237717743956,18.649732921330717,18.878722248889964,20.06161671789595,17.112582519985146,21.405858279555098,18.391235827148186,28.373037249490146,18.439865791282493	14
348	CC(=O)OCC(=O)C1(O)CCC2C3CCC4=CC(=O)C=CC4(C)C3(Cl)C(Cl)CC21C	29,14,24,8,9,13,27,6,18,2,26,10,3,19,16,4,20,5,25,0,15,22,21,12,11,7,28,17,1,23	9.562742519679873,15.784546877557872,8.328454705499993,8.470091997904078,9.174002085703236,9.226885264040888,8.189342851012938,13.351784561877125,7.807386602857136,7.834120920160773,8.388466471064007,12.220363073633038,11.82901370071339,8.016037305307677,7.702679569563756,9.595805551798534,8.70773283141169,14.54887312119898,8.228428045793393,8.53837821822161,9.198241626785588,11.550454085954684,9…	30
349	O=C([O-])C(O)C(O)C(O)C(O)C(O)CO.O=C([O-])C(O)C(O)C(O)C(O)C(O)CO.[Ca+2]	29,14,25,10,21,6,23,8,27,12,28,13,0,15,19,4,2,17,26,11,22,7,30,24,9,3,18,20,5,16,1	8.659532431327516,14.809593661891979,9.077691275877424,12.467707062780374,8.686384186948981,12.59845127584411,7.5398569263052035,11.021976340562087,7.546994641976181,11.515131934778747,7.456068010156725,9.814112049061787,7.80523605050983,8.141702375723963,7.262697632686451,8.659532431327516,14.809593661891979,9.077691275877424,12.467707062780374,8.686384186948981,12.59845127584411,7.5398569263052…	31
350	CC1C(=O)OC2C1CCC1(C)CCC(=O)C(C)C21	7,11,16,3,10,0,8,12,15,14,4,1,5,6,13,2,17,9	13.806525821295498,17.391583345015526,20.02498363744234,13.770843736110681,16.00288397050462,18.067167751374647,18.4666610979475,12.990957422065538,14.085024848696765,25.487585507449687,13.78135525190736,13.39936224836855,14.236480709500018,19.24865173420402,15.883666514419009,15.320068329107006,13.676771506106878,24.359426491311744	18
351	Cl.OC(CCN1CCCC1)(c1ccccc1)C1CCCCC1	18,20,7,8,19,21,17,4,1,6,9,0,12,14,15,11,10,3,13,5,16,2	12.995059635746188,11.459187435146289,24.622078003725605,16.367046368890428,10.999574686065884,16.995961316886664,12.497162860017838,10.463260651958976,10.463260651958976,12.497162860017838,16.095005316674346,13.150240970666331,13.024103710917174,16.59506401430643,13.024103710917174,13.150240970666331,22.80396395444403,10.839451605177587,10.197574824735042,10.723472220910466,10.197574824735042,10…	22
352	CC1(C)CCCC2(C)C1CCC1(C)OCCC12	0,2,5,14,10,12,7,3,15,13,4,9,11,16,1,6,8	13.276296785603325,22.17778633730631,13.276296785603325,14.86248581088147,15.87282383429191,13.630200585903356,26.51111570669672,14.280954352667312,32.70150269847362,19.349062824927376,13.89172913130459,19.96415334525226,13.956465743514842,15.572560158150726,13.704000019082729,15.151039193837267,21.821528172120445	17
353	Cc1cccc(Cc2c[nH]cn2)c1C.Cl	0,11,4,8,9,2,14,10,13,3,7,1,5,12,6	15.875128263462084,21.44682968559208,17.441834548313622,19.9340166269685,16.869443784817108,21.598315070383237,31.251236191485063,20.149029396474347,17.063653331657388,17.146314484445597,19.18921469905761,16.298460641584807,26.71601390780414,19.88692148250992,19.13359282990858	15
354	O=C(CCCN1CCC(O)(c2ccc(Br)cc2)CC1)c1ccc(F)cc1	0,15,12,6,18,21,24,25,20,14,9,23,17,7,11,16,4,22,3,2,19,13,8,1,5,10	9.147819667283319,15.168628353581868,12.486776706595254,12.20881653644027,12.067814030808211,15.660801164638531,9.377225017829904,11.291556451818895,14.672637780029605,10.833449641650066,15.899704091068985,11.671611713107257,9.181386980708327,13.169156988893508,10.532474302854087,9.181386980708327,11.671611713107257,11.291556451818895,9.377225017829904,13.058940054783296,9.923825127829321,9.40171…	26
355	C#CCCCCCCCCCCCC(O)CC(O)CO	19,11,3,2,8,7,9,5,6,10,14,4,17,0,12,18,1,16,13,15	14.811869809287586,16.31834607070776,13.989996071904882,13.763222721638144,14.672265056520686,14.183076389599577,14.183076389599577,14.183076389599577,14.183076389599577,14.183076389599577,14.333378082956173,12.982514063012772,14.942778648342921,18.42666364659088,14.593495633685947,19.84166077105327,17.747613877872922,14.778517179307514,15.284749444690519,12.597548815247121	20
356	CCCCOc1cc(C(=O)OCCN(CC)CC)ccc1N.Cl	0,3,2,9,21,17,15,4,11,1,22,19,12,18,14,16,5,6,7,10,20,8,13	9.261353828886046,11.564399421913537,10.38891242226235,10.214941702201017,11.319271834392552,14.022902164593674,14.659823279580438,15.071360121801249,19.07163623438099,10.803189057478436,15.731202017588643,11.530873025068999,11.961606714467038,22.145883084740476,13.34587056719464,10.922980114657534,13.34587056719464,10.922980114657534,12.348278930090586,11.950505713437439,16.86136016127419,10.866…	23
357	CC1CN(c2c(F)c(F)c3c(=O)c(C(=O)O)cn(C4CC4)c3c2F)CC(C)N1	0,26,11,20,19,24,2,8,5,6,3,14,15,23,1,25,7,17,10,18,21,9,4,27,16,13,22,12	7.806255260124448,10.566235303080095,8.472097156151353,9.251106115687424,12.702529925632906,8.844302120221972,9.212621325589954,10.597258262140162,8.528238826040809,12.403115361290464,11.414420022485093,7.96510378961732,17.276352515152205,14.540008708835094,9.36695144548175,9.679327037045471,14.00049043067701,10.868796426914503,11.704456884274453,8.28902442544349,8.28902442544349,12.1722048506899…	28
358	COc1cc(O)c2c(=O)cc(C)oc2c1CC=C(C)C	0,5,8,11,12,18,19,9,10,1,3,15,14,7,2,16,4,6,13,17	11.061401643315534,13.105113821340623,15.50409150141057,13.557748247958429,16.698781026381752,11.081507832614975,24.461268343118704,15.427932804217548,11.519063035284473,12.293318769734455,12.34896128571198,11.63239941893788,11.934604995476533,25.07512218893679,15.251481553743346,13.961767657310688,15.63450725638539,25.294013030332266,12.078458214037695,12.078458214037695	20
359	OCc1ccccc1	3,7,4,6,0,5,1,2	39.30033711122814,39.81997043755837,43.061102081788704,34.414366621058434,34.764791165012866,39.4602748376783,34.764791165012866,34.414366621058434	8
360	CCCCCC1C(=O)CCC1CC(=O)OC	0,4,8,3,9,13,1,7,11,15,14,2,12,6,10,5	13.751008168503166,15.90829349157865,17.98969121431582,15.401183563692022,15.052588354796162,27.98435916192829,25.831052858615287,17.38087914884089,15.374350594531268,15.790323355118737,26.136069188243702,17.517144916171667,24.495462005492293,15.841042717198427,17.90644886088193,17.640102416708025	16
361	CN(CC=Cc1ccccc1)Cc1cccc2ccccc12.Cl	15,13,17,18,7,9,14,6,10,19,3,4,22,20,2,8,0,12,16,21,5,11,1	13.881754059791987,18.856864388108065,13.518932231578207,11.834384132729596,12.43299195039434,17.495956545055364,11.359031850544838,10.977820312371463,13.668231981755511,10.977820312371463,11.359031850544838,18.08797351981046,14.119163854280472,10.194099835032818,11.023749919608221,10.136328505119295,14.985816130414591,10.277128995629017,10.694670336815747,11.410495127973249,13.314846487250167,16…	23
362	CC(=O)OCC(COC(C)=O)OC(C)=O	14,10,2,3,7,13,9,0,6,4,12,11,5,8,1	18.487132863738207,25.65019013812706,16.57004058086021,17.451339213555897,18.7341998266056,25.19782893659429,18.7341997772455,17.45133935745978,25.65018928595235,18.487132680034833,16.570040513106488,23.85158428188877,22.536717693874362,18.265765962001733,16.362304239031783	15
363	CCOC(=O)c1ncn2c1CN(C)C(=O)c1cc(F)ccc1-2	14,4,0,12,19,20,6,16,7,5,8,18,1,2,21,3,10,9,17,11,15,13	10.669226197547673,13.600539262695733,14.079038205925812,14.71973888880892,10.477830130916104,13.100143408621065,11.71767646996885,12.487014632555642,13.114305745039005,15.832122804669766,15.529075222351807,17.453493224253165,10.991329740987553,19.21052621142006,10.126258677730206,18.095418833836433,12.26996206452894,16.361510028362304,13.207160819771147,11.20507648915553,11.21067303686867,14.541…	22
364	COc1cc(NS(C)(=O)=O)ccc1Nc1c2ccccc2nc2ccccc12	23,19,26,16,0,10,17,25,24,18,11,8,9,3,20,22,2,7,1,12,21,27,15,5,13,14,4,6	8.538943136231854,10.07905166260024,9.826375291471766,9.677612952851621,18.63523347572754,13.301631300142606,21.895687020834878,9.855826964003416,9.242691635425206,9.242691635425206,8.667868913897099,9.145888716735488,10.457527122678574,15.352254249897658,17.042898649888222,10.724404504129769,7.888412875428902,8.976201228454773,9.126140898344136,7.785355094652903,9.723638583149285,10.589516215579…	28
365	CC1COC2=C1C(=O)C(=O)c1c2ccc2c1CCCC2(C)C	16,0,3,9,17,13,20,21,7,15,4,12,6,2,18,1,10,11,8,5,14,19	10.68910277468238,15.021070454997227,14.276318600030194,10.700460938911403,12.85020738333695,17.2460861513391,13.795883565093376,11.430949495730587,16.269851778284632,10.81437583977093,15.087008535396293,16.0931231942959,13.0866283065843,10.838836329872704,20.21701572023447,12.68012055009602,10.480309295104218,10.825442363158784,14.635266609577215,21.14486788104476,10.908539080002797,10.908539080…	22
366	CCC1OC(=O)C(C)C(OC2CC(C)(OC)C(O)C(C)O2)C(C)C(OC2OC(C)CC(N(C)C)C2O)C(C)(O)CC(C)CN(C)C(C)C(O)C1(C)O	48,17,13,35,22,0,19,28,37,41,44,50,51,1,46,29,32,33,38,5,18,20,27,15,11,26,9,21,7,10,39,43,3,25,40,14,42,34,45,2,47,24,16,23,31,8,36,6,30,12,4,49	4.468591633703897,4.766143970904511,6.628205320681435,5.805623825013743,9.163978430864507,4.976608050728817,7.684034004836565,5.410336742963398,7.425490511363012,5.317108889503277,5.518109893033387,5.231854293961067,8.157933659967956,4.410317835063314,6.112516431778193,5.231124929661735,7.051166625053145,4.372957051833498,5.0880602398537915,4.490440879075312,5.111984226154152,5.391023373595079,4.…	52
367	COc1cc2c(cc1OC)-c1c(oc3c4c(ccc3c1=O)OC(C)(C)C=C4)CO2	16,9,0,20,24,23,12,26,8,1,28,11,27,6,3,15,4,25,17,5,7,18,21,2,14,13,10,19,22	8.0547690537678,9.396773448854205,11.952154779384712,9.847409690089973,10.26979166285308,11.178578639402971,9.77208325589889,11.226380902153307,9.396773038148226,8.054768916201269,12.696274854766656,9.761187937692721,8.83951917846569,12.289655659697004,12.112253682105784,9.920142561895755,8.034542274690448,11.141777656361214,11.309145690407586,14.315080827567712,8.312774367950606,11.4465344910276…	29
368	COc1cc(CNC(=O)CCCCC=CC(C)C)ccc1O	12,17,16,0,21,8,9,11,1,18,13,19,5,10,3,2,15,4,14,6,20,7	10.72633371915434,11.933485618967083,15.528451685793684,13.871869701426462,15.933587884413996,13.26462882745544,16.87083968063233,23.669942327775047,11.314103685668655,11.529810290317968,13.579490217380211,11.84641722834202,10.254969897796386,12.270348578807884,16.476970786112346,15.86148443515411,10.331143020506701,10.331143020506701,11.949901113403016,13.11800228139326,18.329151120269657,11.007…	22
369	CC(C)=CCC1=C(O)C(=O)c2ccccc2C1=O	17,9,14,11,7,0,2,13,12,3,15,10,6,8,4,16,5,1	13.530509487365626,28.67567644423979,13.530509487365626,15.643296858863314,19.32234696671366,23.01274545420892,17.850172865088087,13.394663205464884,18.477068437379778,12.751184772030673,16.838295194029335,13.301987148588513,15.48272192894364,15.482721271342589,13.301987034210459,16.00576613697921,20.816468026489012,12.581880381854706	18
370	COC1C(O)CC(=O)OC(C)CC=CC=CC(O)C(C)CC(CC=O)C1OC1OC(C)C(OC2CC(C)(O)C(OC(=O)CC(C)C)C(C)O2)C(N(C)C)C1O	19,17,54,47,36,30,4,0,10,22,44,45,29,52,51,28,37,41,7,1,46,12,11,15,32,23,48,20,34,27,33,14,21,9,39,24,5,18,13,31,26,16,53,50,8,3,38,2,25,6,42,35,49,40,43	4.377192539788655,4.7632018130461695,6.9528933910769295,6.672580040220044,4.274927569793351,5.693349459965236,7.2189811450589225,4.756924030276412,6.5442616836044065,5.296184087681457,4.38012232519394,4.8685754996840735,4.867920532269624,5.815858576366725,5.2736882704630155,4.8812403265692295,6.211038564608305,4.159036352393731,5.7393968685646435,4.102897631164512,4.995042378373899,5.291828900095…	55
371	CN(Cc1cnc2nc(N)nc(N)c2n1)c1ccc(C(=O)NC(CCC(=O)O)C(=O)O)cc1.O	4,20,12,3,30,31,17,5,9,16,32,10,27,29,7,24,0,26,14,33,11,2,8,19,18,21,1,6,22,15,28,25,13,23	7.541163759569814,10.926496821748502,9.307633360660462,6.360892985483575,5.873127042434122,6.618014796973499,11.005894997057101,7.296677466069001,9.430249281389464,6.802373571817939,7.0416291936562505,8.456743106597045,6.189549067685208,13.680485957762343,7.806235640922737,11.441245276148026,6.926682646935648,6.576848544689698,9.628953343215459,9.602922824373294,6.03075400783017,10.47986616614069…	34
372	Nc1ccn(C2CSC(CO)O2)c(=O)n1	10,6,7,9,0,13,3,2,11,5,4,14,8,12,1	17.95430347892396,27.014309439196936,18.43737196749133,18.124813816859373,21.495386246009712,20.79903717031992,16.903223178829634,17.872638998975148,22.40911366359795,17.934816266075345,15.931231065318556,20.18414517176278,25.004685380845316,18.089100583107193,21.84582735104776	15
373	Nc1ccc(S(N)(=O)=O)cc1	2,10,3,9,0,7,8,4,6,1,5	22.77814762888009,36.99861917804082,22.405467393240528,22.63779730595705,26.804004539386355,44.96723230200586,31.592271270652404,23.386598792669233,23.386598792669233,22.63779730595705,22.405467393240528	11
374	CCc1ccc(CCOc2ccc(CC3SC(=O)NC3=O)cc2)nc1.Cl	20,3,17,21,11,0,4,23,24,25,1,6,10,22,13,5,16,2,12,15,18,8,19,7,9,14	9.623130911273607,10.490442084628729,12.356807558775461,8.987435071001514,9.646889449664728,11.437046084945894,10.55418281272431,14.771457636103136,13.681842401027087,15.050656758779938,10.714994413123337,9.334079736086995,12.876643811869133,10.811778468676483,18.253395099251055,12.957728425753873,12.256476880775141,9.32355258474853,13.121881260038197,14.27914631457678,8.964170857594569,9.3340797…	26
375	CC12C=CC(=O)C=C1CCC1C2C(O)CC2(C)C1CCC2(O)C(=O)COP(=O)([O-])[O-].[Na+].[Na+]	13,14,9,16,21,8,19,5,23,3,28,29,18,0,6,2,22,31,30,24,12,27,7,10,1,17,25,20,11,15,4,26	8.074829775363456,10.43299263704829,8.227266554764343,7.84977379068731,14.067577289519237,7.5585964571664475,8.160950491139362,9.300053335471588,7.307846033934753,6.973242597312479,9.779265488243242,12.763212435937008,9.097434787930965,6.79579714930877,6.869565367000165,13.832497000701538,7.074792650171718,11.458151776845611,7.916453961028298,7.364983712039235,12.507707622105942,7.131585319591965…	32
376	O=C(O)C(O)C(O)C(OC1OC(CO)C(O)C(O)C1O)C(O)CO	15,19,23,17,13,6,21,12,22,2,20,4,18,0,11,14,10,9,16,8,5,7,3,1	12.173304988667942,22.827638026632478,11.102082119170507,18.73836307472083,11.857749740665884,16.25332535774213,9.887023344432226,16.32600361359072,13.537427004368503,12.895520301070054,12.619628231390369,12.263897613971483,10.54995054815662,9.866612109275582,12.434472684748462,9.455151161848324,13.461715072684445,9.62479834811528,12.124256701674302,9.47051834204466,11.75901282945414,10.385439736…	24
377	O=C(O)c1ccc2c(c1)OCO2	9,11,0,5,7,2,10,6,8,4,3,1	22.086184823769138,35.04578082400258,23.846248542715323,29.916146988136454,27.172006622975452,22.09269392685382,24.94501763090374,23.28270755914854,25.290101594378932,20.846900598000495,24.06085401741438,21.415359176433405	12
378	C=C1CCC2C(C)(CO)C(O)CCC2(C)C1CC=C1C(=O)OCC1O	10,8,6,12,2,14,11,7,24,17,20,21,0,9,16,1,23,15,3,18,19,22,5,13,4	10.234492006238714,12.044346990762268,9.01078611293632,14.19625566389003,21.03907580612576,18.566282553481855,8.596040371194237,9.109932102728623,8.387199685313124,11.211961684224649,8.32867854114737,9.060257641685883,8.605843671393803,19.481513156788417,9.012207796920833,13.651044903730497,11.982306144629534,9.418492194716222,14.372061802772793,15.358112950854764,9.572346192818248,9.880765284834…	25
379	CC1OC(OC2C=C3CCC4C(CCC5(C)C(c6ccc(=O)oc6)CCC45O)C3(C)CC2)C(O)C(O)C1O	37,30,0,25,13,35,33,15,2,29,4,5,1,31,9,27,6,8,21,23,3,32,36,18,12,24,22,16,11,10,19,17,34,7,28,20,14,26	5.72505367569123,6.731439589006172,6.1787295345093165,7.204088626269355,6.256929387222032,6.29428970601292,6.859857975374312,9.153889226377927,6.949341283805539,6.790285729504818,8.44339902815408,8.216525655298016,7.708795499267568,5.836893362473333,17.52932155999587,5.975692221130871,8.206149692588937,8.749320367583994,7.5651567303875575,8.614759765828909,13.641312493979045,6.97112533999392,8.06…	38
380	CCCNC(C)C(=O)Nc1ccccc1C.Cl	0,13,7,1,10,16,12,2,11,15,5,3,14,4,8,9,6	13.026182402652907,15.12344802857841,16.531722133164283,18.662600887590074,20.08392705058212,17.617527338239583,26.89706837921402,14.726187834603467,20.91747082438086,21.227662756340564,15.40195443324045,16.689419311587688,16.230343561765025,14.650407206034277,19.79689645976758,16.845915584155577,15.57126612338469	17
381	COc1cc(-c2coc3cc(OC4OC(CO)C(O)C(O)C4O)c(OC)c(O)c3c2=O)cc(O)c1OC	18,36,25,16,27,0,33,7,22,20,30,15,24,11,9,3,35,12,31,10,1,2,6,13,21,32,26,23,14,17,5,19,8,4,34,28,29	6.259370496127291,7.626703290319698,7.688256230831019,7.032233735750184,11.27401638921582,10.212657477735764,7.825617976544878,6.275589555869361,10.78698164311935,7.01417120186669,7.586076465509892,6.9349859360154245,7.174442438204993,8.064778185347663,8.859535631388995,6.622420049079652,6.130047172032834,9.754255470616034,6.086979450401019,10.386796188060533,6.35181015882698,8.20796212532149,6.3…	37
382	O=C(OCc1ccccc1)c1ccccc1	0,5,9,11,15,12,14,6,8,4,7,13,3,10,1,2	14.670222251530493,28.368689002301824,34.52688749760272,20.07614445860235,17.62581371219857,14.950481523548651,16.67799488794116,18.820972025423536,16.67799488794116,14.950481523548651,20.511486848532506,15.676639239718488,15.984290451298868,18.820972025423536,15.984290451298868,15.676639239718488	16
383	CCN(CC)S(=O)(=O)c1ccc(C(=O)O)cc1	13,7,6,0,4,9,16,14,15,10,3,1,8,12,11,2,5	14.166581860684904,17.053227353014435,31.290164288866425,17.053227353014435,14.166581860684904,34.18069644431796,13.554920041929552,13.554920041929552,17.632632203055767,14.202976797657517,15.795318710818425,21.226133503761382,19.00335990117388,12.890153222634115,14.230811078448356,15.795318710818425,14.202976797657517	17
384	Cc1nnc(NS(=O)(=O)c2ccc(N)cc2)s1	2,3,10,15,0,14,11,1,13,8,7,16,9,4,12,5,6	14.358246986128496,14.482548715486688,12.804355612370262,13.786006940791584,19.990775203776582,26.821762172679875,35.92325043546952,15.388880336322462,15.388880336322462,17.86755418708707,13.95912566518017,14.452477068940413,25.158477532820363,14.963567422611494,14.452477068940413,13.95912566518017,16.242488966985533	17
385	O=C(O)c1ccccc1Nc1cccc(C(F)(F)F)c1	0,7,19,2,4,13,6,5,12,11,14,8,18,17,16,10,1,3,9,15	11.214636025513741,17.661456189562145,11.98845966676889,18.033284545927003,12.374173968120871,13.72243778240225,13.269460652001712,11.555524217990737,15.571462266634612,18.07918782097839,16.38637199959338,14.150524315671632,13.819869910665133,12.732957863387114,15.55888407016026,24.744378009047054,15.720691076159696,15.720691076159696,15.720691076159696,11.974859099071168	20
386	NC(=O)Cc1cccc(C(=O)c2ccccc2)c1N	0,16,12,5,15,13,18,6,7,2,4,11,14,17,1,3,10,8,9	12.330896174134963,17.930421591998297,14.769642403718521,18.03790981607743,14.900022121611968,12.96848721865534,14.299671095395738,14.356420752461403,20.579473158344612,24.97309138497802,18.74792629590955,15.966803635004894,12.34630812212707,13.445690351363723,17.27254186648132,13.445690351363723,12.34630812212707,17.70963082037632,13.573066016426296	19
387	O=S(=O)([O-])c1cc(O)c2c(N=Nc3ccc(Nc4ccccc4)c4c(S(=O)(=O)[O-])cccc34)cc(S(=O)(=O)[O-])cc2c1.[Na+].[Na+].[Na+]	31,13,7,10,39,41,5,33,12,27,26,21,19,22,18,29,14,30,11,0,2,37,36,32,42,44,43,28,34,4,15,6,38,3,9,16,20,17,23,24,40,25,35,1,8	5.983257043177207,11.219975185829089,5.983257043177207,6.899957346070538,6.4973926201112295,5.27192497556577,6.702416758603492,4.9413303055000775,11.499277859603598,7.104729484873376,5.118995468522616,5.754347140623894,5.443840554010665,4.706795774736081,5.649637706429774,6.582689211541281,7.475840801748989,7.730877932922584,5.53668319068335,5.51965049119214,7.655900135696372,5.51965049119214,5.5…	45
388	CC=C(C)C(=O)OC1CCC2(C)C3CCC4C5(O)CC(O)C6(O)C(CN7CC(C)CCC7C6(C)O)C5(O)CC42OC13O.Cl	41,9,34,20,36,28,33,17,13,22,18,11,5,24,8,19,29,30,6,14,0,27,25,42,15,39,26,12,35,3,1,7,31,16,37,2,32,40,10,23,4,21,38	6.127125077108747,8.147629688994572,8.88411209901186,7.367536145674864,10.126774284406554,5.609336952610181,5.932946792704103,8.2689150607266,5.729072803465884,4.9975519537801905,9.506208461243649,5.567210775745467,7.261922296689578,5.423918694461451,5.962833520970877,7.0822065753163645,8.460516887440452,5.33702310060106,5.488703038572554,5.831233701814186,5.078598381558537,10.656616058778571,5.4…	43
389	CN(C)CC(=O)OCC(O)C(O)C(O)C(O)C(=O)[O-].[Na+]	11,13,9,7,17,6,15,5,0,2,18,8,19,14,3,4,12,1,10,16	12.663968488588566,19.624476648576078,12.663968488588566,18.591475205030278,19.002990021952414,12.619156556087532,12.484935051543275,12.236824819643502,13.954190511896726,11.933397506887545,20.237294685386573,11.20147257042116,19.343329013965544,11.377761129639097,17.98315119039033,12.605374200997161,21.16447416679874,12.378125824492585,13.202084606331468,14.731549764490396	20
390	CC12CCC3C(CCC45OC4C(O)=C(C#N)CC35C)C1CCC2O	23,18,2,0,21,6,7,20,15,12,16,14,9,13,22,4,3,11,17,10,5,19,8,1	9.404266406825617,22.606608917994883,9.389643567323208,12.730814138340056,12.705804363184132,15.666750101081554,9.725745499861649,9.76572628415305,18.94933086051605,12.01184381908387,15.524173106765364,13.600773404628843,10.945428248286579,12.262425426844846,11.616089195271332,10.8332222638437,11.254356277138857,13.963053029263381,9.324930389666395,16.67329554382012,9.78408063299138,9.52529199689…	24
391	CC1CC2C3CC(F)C4=CC(=O)C=CC4(C)C3(F)C(O)CC2(C)C1(O)C(=O)CO	0,19,22,20,2,6,17,28,5,7,27,11,26,12,9,1,24,13,18,15,25,4,3,8,21,14,10,16,23	7.3650230212133305,9.372799092321642,8.356327901754396,11.176924669998684,10.893940695328624,8.604944668244555,8.418313098372877,8.69162176758253,11.7009984551987,9.228028016932498,16.622416932066685,8.847128010742367,9.182786368415675,9.762771451096327,12.416420027177068,10.327606642092164,18.62570392398628,8.435192056611397,9.953671780705903,7.614700597474423,8.026766991184543,12.37329103646332…	29
392	CNC(=O)Oc1cccc2ccccc12	8,10,6,11,3,13,12,7,1,0,9,5,4,14,2	20.54169800230009,20.396857556392185,28.405469326447914,17.7814449619327,24.79725730454082,21.471266517881283,16.27777613326905,18.95394648914224,15.561655911151302,21.46781721804289,15.94891610555349,17.15071366631308,18.382194489618982,17.91446156171149,24.948530369438217	15
393	CCCCC1=NC2(CCCC2)C(=O)N1Cc1ccc(-c2ccccc2-c2nnn[nH]2)cc1	31,16,9,8,0,23,30,17,3,26,12,20,28,2,29,7,10,18,27,22,21,1,5,4,25,15,14,6,24,19,13,11	7.3732966585921424,9.310802625539498,8.169271598355397,7.446217240292743,10.84423281592898,10.183870002852917,12.113167853443873,9.140194745170437,7.124578181541427,7.124578181541427,9.140194745170437,15.1694323249685,7.631109090358213,14.21938360651983,11.576425886574714,11.389413488483104,7.061952079297033,7.420082942800935,9.174621868529346,12.595678857062001,8.00552988594426,9.302239348305182…	32
394	O=c1cc(-c2ccccc2O)oc2cc(O)ccc12	8,5,16,10,0,6,7,13,9,11,3,15,17,1,12,4,18,2,14	13.18633857904932,16.831683089782004,19.773276902546044,15.561042592948056,18.27626567287369,12.75613371917278,13.707841847310178,13.785302463642424,12.52860215370309,15.011779391672448,13.073220148871755,15.118196968382094,17.29902328806928,14.382771093776668,25.58094592152337,15.700621756193854,12.759011694695786,15.896794580068658,18.771149181411587	19
395	O=C(O)c1cccnc1Nc1cccc(C(F)(F)F)c1	0,7,6,19,2,5,13,4,12,11,14,18,16,17,8,10,1,9,3,15	11.23573701572603,17.29466920682897,11.927906026990952,18.604316794568135,13.064690041537672,12.090497086159289,11.67432060026475,11.510129356822276,17.069957728490394,18.30388833815958,17.087067539738186,14.453625357607947,14.045051716610017,12.60982354071892,15.432326762114812,24.687438333006853,15.67017528772702,15.67017528772702,15.67017528772702,11.89803024645515	20
396	Nc1nnc(-c2cccc(Cl)c2Cl)c(N)n1	2,14,6,0,8,3,10,15,12,9,13,5,7,4,1,11	16.307676889780844,22.948991181154263,15.05370677902828,17.277424405328922,22.850014336407177,20.568130760308115,15.406433456490042,21.329190771590213,16.91571400818065,18.51320505337207,17.281489251596206,24.54748637703596,18.011415598979504,19.81204230769071,15.32691879988851,17.85015961294993	16
397	CC12CCC(=O)C=C1CCC1C2C(O)CC2(C)C1CCC2(O)C(=O)COC(=O)CCC(=O)O	13,9,16,21,14,27,5,0,19,25,32,8,23,3,18,31,22,24,4,2,7,6,1,12,10,28,17,29,20,15,26,11,30	7.246309450354586,9.85838799271731,9.232039051748853,7.613604946290234,9.2053239950619,7.1891694730875155,9.728881458700908,9.710163406387423,7.406968138799112,6.907118367096683,10.227823523862737,14.088264414487622,9.99154298884967,6.5870565814329725,7.022020441247133,12.896979858342076,7.009838684694824,10.56672396650536,7.630271496585903,7.270557837800863,12.197430832195082,7.016312924817595,8…	33
398	Oc1cc2c(cc1O)C1c3ccc(O)c(O)c3OCC1(O)C2	13,7,0,15,5,2,21,11,3,18,4,16,10,17,14,9,20,6,1,12,8,19	10.040991026431568,15.14560526712647,10.727050207304258,11.699540479960419,12.33509983882685,10.67888621000928,14.955770770729018,10.040990975747249,18.069773861658163,13.973622657227663,12.867449756775372,10.871169431763503,16.64864335064975,10.022060035515992,13.755934210914333,10.533517337924408,12.859730386888245,13.309876949129816,12.17212865755026,33.967916427109216,14.5023356659717,10.8219…	22
399	Cc1cnc(C(=O)NCCc2ccc(S(=O)(=O)NC(=O)NC3CCCCC3)cc2)cn1	6,25,23,28,11,2,30,0,26,22,24,3,27,12,19,9,15,16,1,29,20,8,7,21,4,5,13,10,18,17,14	8.086972250094714,8.881153010634062,7.869334404816964,8.325276552369344,9.896431108223606,9.998792489201133,7.06876683216613,9.507911587686959,9.20623781748871,8.744180617650255,12.314665948586462,7.700221058619699,8.424972988816062,10.53052732912327,21.014748129055064,8.84203884375891,8.84203884375891,19.766786600303007,15.40235673072355,8.51141065292084,9.205394745418726,9.830137502016424,8.195…	31
400	CON=C1CC2(CC3CC(CC=C(C)CC(C)C=CC=C4COC5C(O)C(C)=CC(C(=O)O3)C45O)O2)OC(C(C)=CC(C)C)C1C	25,16,45,34,13,43,42,0,31,39,27,10,21,9,44,4,8,6,14,11,7,24,36,37,19,18,3,1,22,15,17,32,20,28,26,2,5,38,30,41,12,40,35,29,23,33	5.156965052487051,6.131942512613007,7.220717737098296,6.108065336826242,5.555851171258821,7.3911411834996965,5.591196012624989,5.81777648563728,5.575545497093102,5.475007560424258,5.330330010809105,5.754275419509197,8.17601887219642,5.0992849371504985,5.744974033732418,6.379953217794521,4.745558379477172,6.42394355728173,5.964109825712496,5.9242726170195805,6.435506424080799,5.47327907205907,6.24…	46
401	COc1cc2c(cc1OC)-c1cc3ccc(OC)c(OC)c3c[n+]1CC2.[Cl-]	20,0,17,9,13,14,3,19,8,1,16,6,23,15,4,10,25,24,18,2,5,22,21,7,26,12,11	8.712579125844952,10.211444318199923,12.05012768527375,9.637987809313913,11.56011476874481,12.067477006465182,10.659486051299595,12.356295928111635,10.211444298674891,8.71257913067619,11.701713029993684,16.50137475627706,14.756550698726628,9.069128970397273,9.118279948190306,11.20080708948079,10.407508092519478,8.712579125844952,12.025673616357366,9.668747892748783,8.55840211907433,12.34694903623…	27
402	COC1C(O)C(O)C(O)C(O)C1O	12,4,6,8,10,0,1,3,11,9,5,7,2	22.03561289425123,24.280178836459513,29.25887341331689,25.11990727228111,18.986499666090808,26.022821547463522,19.35511722703812,26.101529490668316,19.35511722703812,26.022821371676386,19.355117243801928,25.119908058491987,18.986499658640227	13
403	Cc1scc2c1N(C(=O)CN1CCN(C)CC1)c1ccccc1NC2=O.Cl	18,25,2,21,8,9,15,12,16,11,0,1,26,14,20,19,10,17,3,4,24,13,22,23,5,7,6	9.837393745525318,10.158048386016148,8.63666767050016,11.280176649685004,12.285645406373064,13.281151278351885,19.65364879588013,17.85720558179308,9.225491652901823,9.397140219378329,11.163483237367458,9.566626969801277,9.39793707574789,12.35408673819073,10.440551146431957,9.39793707574789,9.566626969801277,11.229761725524426,8.356010605508331,11.141706540096479,10.764513377822354,8.7403357228031…	27
404	CC(O)C1C(=O)N2C(C(=O)O)=C(SC3CNC(C(=O)N(C)C)C3)C(C)C12	15,24,5,18,10,21,20,0,22,9,14,13,12,2,23,11,1,16,4,6,19,3,7,8,17,25	9.100782772412728,11.195671719576684,9.586988300160268,13.995876609667892,12.708127203566836,8.623795785435874,13.16862109894645,14.237069425316168,15.492574812714732,9.217895461846172,8.983422353443093,10.683334838722647,9.430111679336665,9.306778176681734,9.296348085657558,8.365223915538582,11.218172661386408,22.05996152821598,8.881226379050158,13.17077010616907,9.063154760310384,9.063154760310…	26
405	Nc1nc(N)nc(-c2cc(Cl)ccc2Cl)n1.O=C(O)C=CC(=O)O	11,4,0,23,18,16,22,12,10,14,9,5,15,13,2,8,20,19,1,3,7,6,21,17	10.031672942975993,13.801138355222056,12.28693672097869,13.801138355222056,10.031672942975993,11.975232741431672,15.08716702158562,14.899317044939371,12.45838803134392,11.901846929526062,11.457170530746215,9.834775008232093,10.986448633484533,12.24751878932874,11.577994959130582,11.975232741431672,10.611564939703374,19.177583791395584,10.386086154263456,12.647941728857395,12.64794140354933,19.177…	24
406	CC(=CCn1c[n+](C)c2c(N)ncnc21)CCC1(C)C(C)CCC2(C)C(C)=CCCC21.[Cl-]	24,20,16,22,15,27,0,11,18,21,7,10,29,28,6,2,4,3,13,12,26,19,9,31,5,14,23,25,1,8,30,17	6.973203317782452,13.320260354008484,7.985630347879111,8.429773414745783,8.186021533969312,10.223463118287315,7.916223090067421,7.125162315574914,17.272156519378754,9.890630296766163,7.567424222727811,6.974634932204923,8.51923806810372,8.45137198427618,11.431929660466254,6.8461063467311645,6.666945273780572,19.279185695089826,7.017555867332691,9.456155107192886,6.636835289518773,7.105910536276484…	32
407	Cc1cc(O)cc(O)c1C(=O)O	7,10,11,2,0,4,5,6,1,9,3,8	21.650083604601598,26.270183633285335,21.458902465004932,31.908842268687287,22.030100480140383,23.270550723285844,25.6985528331279,19.01136276178294,38.103449384710984,31.498126094664254,19.498682300927605,19.601165798456343	12
408	OCC(O)CN1CCN(c2ccccc2)CC1	0,6,16,11,13,3,7,15,1,10,14,5,12,2,8,4,9	13.226935408700218,16.96586468923123,19.88766280203344,16.340434520530824,20.947035952733124,19.031790998498753,14.255231630813785,16.422483937141795,20.23530831382958,24.930162031436332,18.022138675354647,15.764349815144659,19.506397660778006,15.764349815144659,18.022138675354647,16.422483937141795,14.255231630813785	17
409	CC12CCC(=O)C=C1CCC1C2CCC2(C)C1CCC2(O)C(=O)CO	13,9,15,20,0,18,17,8,5,24,23,22,3,12,2,6,21,7,16,11,4,10,1,19,14	9.770139343192556,14.549071085173626,12.500514330313298,11.189518645880513,14.211781437435992,10.1588241119607,12.923957249156945,13.737471764441567,10.05196932718535,9.259043062338593,14.313978869118717,14.03087387396953,11.431980504436057,9.250689622829654,18.549026631982983,9.328777813134353,13.910174456657831,9.97445392429653,9.80911377491428,16.60679822252131,9.348150265934226,13.35695656872…	25
410	CCNC1CC(C)S(=O)(=O)c2sc(S(N)(=O)=O)cc21.Cl	9,8,16,15,0,6,3,2,17,19,12,1,10,4,5,18,14,11,13,7	12.296323997060412,14.278818416569251,13.229164740347173,13.157097684830646,15.024185664791716,15.853951460230732,12.715511374010006,25.61316492882905,10.799677117040105,10.799677117040105,14.926483185758102,18.225669566512792,13.94770203219376,22.52342058610519,18.092292398410777,12.240594852137278,12.240594852137278,13.42849538159497,16.93494346560327,13.672232452146531	20
411	CC(=O)OC(C)C[N+](C)(C)C.[Cl-]	5,8,9,10,2,0,11,4,3,1,6,7	23.546063470571184,31.289987766552024,19.79027274013059,26.61973501740794,25.485537414625234,17.680272329915155,33.5693907640525,38.587437436025304,19.65105730894719,19.65105730894719,19.65105730894719,24.47813228662743	12
412	CC(=O)OC1CCC2(C)C(CCC3(C)C2CC=C2C4CC(C)(C)CCC4(C(=O)O)CCC23C)C1(C)C	6,35,34,13,11,22,21,8,3,16,24,23,5,32,2,19,27,30,29,4,28,0,18,14,15,33,10,1,12,17,31,20,7,25,9,26	8.228150593138693,9.873385415419406,6.709918213700561,6.288905615961979,7.546555311098913,6.575296767085079,5.800851852109176,11.604868934911778,6.259624704340226,13.187117022578592,9.69703077186567,6.029278394184061,11.08915606810477,6.027796093578203,9.46429534727939,9.507086431782213,6.382203899160217,11.218061081337495,9.336389720243446,6.834479528508368,11.393019348091897,6.167427843673054,6…	36
413	CCC(C)(C)c1ccc(CC(C)CN2CC(C)OC(C)C2)cc1.Cl	0,19,16,11,14,20,15,18,9,21,7,4,3,23,22,6,1,13,17,12,8,10,5,2	8.942635543779023,12.623750081067545,24.108465294091715,11.066933783487901,11.066933783487901,20.00217641445123,11.629497476376844,10.86126443597094,15.769038731119497,10.824374154915848,16.50976682861073,9.804574479705465,15.23192877335531,12.823438835232071,10.43800146729335,10.746853282926157,9.123525446691916,14.036971217850793,10.74685370213773,9.12352544625536,10.438001679067373,10.86126443…	24
414	CC(CS)C(=O)N1CCCC1C(=O)O	3,7,13,0,8,12,5,2,9,6,1,10,11,4	17.56178069549059,23.748182713910857,19.339615951554144,16.129841309581014,36.050036446453305,19.17018158874634,22.571226162719533,16.391365992982163,17.91445442090116,22.382540820006387,25.641842013348644,27.187689304020743,18.897838000615586,17.013407083253682	14
415	C[N+](C)(C)CCOC(N)=O.[Cl-]	0,2,3,9,6,5,8,10,4,7,1	21.75667256029554,44.67494199658175,21.75667256029554,21.75667256029554,29.952779461920716,25.00933117025123,24.74874147498848,36.93671802082825,25.329746363117,22.397025852267674,25.680699239986993	11
416	CCCC(=O)Nc1ncnc2c1ncn2C1OC2COP(=O)([O-])OC2C1OC(=O)CCC.[Na+]	0,31,18,13,17,16,7,4,28,22,2,21,9,19,12,25,26,8,29,23,14,1,32,15,5,6,30,24,10,27,3,20,11	6.876987666737462,8.931652390952863,7.870893799580911,14.358305033645578,7.438822626061649,9.18043888579767,9.81602906476108,7.415963582255456,8.596036331715352,8.135133746368624,11.091427408406146,15.893645727713405,8.210731299853462,7.2371645993116385,8.84950547413608,9.03458405322452,7.348269279267681,7.312760402244733,7.113310088214332,8.141946432564495,15.375181492869146,8.081998066332275,7.…	33
417	CC1COc2c(N3CCN(C)CC3)c(F)cc3c(=O)c(C(=O)O)cn1c23	12,7,0,18,3,2,13,8,11,21,22,15,6,24,16,1,10,25,14,17,5,9,23,20,19,4	8.459196329038388,11.13133571329696,9.37349719897453,9.1700303125807,20.30819046598389,13.46832325621567,10.808091257162221,8.448549012539647,9.594776102479965,13.722052091487978,11.353179264051256,9.594776102479965,8.448549012539647,9.568223173724608,11.94678989946193,10.734668818642703,11.074597635862107,12.281073911919508,8.912485951297992,17.954679640929868,15.557366863595933,9.88251782369003…	26
418	Cc1ccccc1C(OCCN(C)C)c1ccccc1.O=C(O)CC(O)(CC(=O)O)C(=O)O	5,29,22,12,13,19,15,9,2,31,32,28,20,10,18,16,4,0,3,14,1,6,17,21,27,11,26,23,8,25,7,30,24	7.898067597598113,8.31261197280399,7.068136301793841,7.905098050756336,7.77511882409088,6.808864274658829,8.67485186152042,14.024089488579179,11.656647943105764,7.054599888782816,7.511109336061038,9.85019095879396,6.8581987905963455,6.8581987905963455,8.2314570063463,7.012592037281122,7.738735457493006,9.24082918890052,7.738735457493006,7.012592037281122,7.4265046361106055,9.793574954934215,6.821…	33
419	COc1c2c(cc3c1OCO3)CC[N+](C)=C2.[Cl-]	0,14,10,1,5,8,9,12,15,6,11,7,16,3,4,2,13	13.75614401460915,15.287242152669918,21.942029378609718,19.604311316739754,21.240360737596333,15.532274600816876,17.52766771521418,18.61909028328954,15.857259016454904,16.338815512484857,14.995318773348105,18.23839157570181,16.959575593704344,23.402977068748427,14.256011417601247,17.389178982120924,19.053352973445712	17
420	CN1C(=O)C(O)N=C(c2ccccc2)c2cc(Cl)ccc21	13,9,3,18,19,10,12,0,15,17,1,8,4,5,11,20,16,2,7,14,6	12.356344589459685,13.336290542734776,18.102386043126888,11.175878142006685,14.22545144083596,15.175847998913005,22.177109327691134,18.136061455792508,13.698391889338373,10.923227301216674,12.209090429401831,15.709175529061206,12.209090429401831,10.923227301216674,18.762288201134645,12.396017165476213,16.266477702201875,13.008012772852444,11.284879142771377,12.089630193309848,15.835124124088898	21
421	CCOP(=S)(OCC)SCSP(=S)(OCC)OCC	0,15,7,18,17,14,6,1,12,4,5,2,13,16,8,10,9,3,11	12.605337635866803,13.68499325291485,14.66394200365174,29.256593601327026,14.435653591737704,14.66394200365174,13.68499325291485,12.605337635866803,15.195356061924016,18.407699689822024,15.19535611355603,29.256596609193352,14.435653160411661,14.663942201210816,13.684993004237171,12.605337635866803,14.663942201210816,13.684993004237171,12.605337635866803	19
422	CC(C=CC=C(C)C=CC1=C(C)C(=O)CCC1(C)C)=CC=CC=C(C)C=CC=C(C)C=CC1=C(C)C(=O)CCC1(C)C	36,13,41,40,18,17,30,7,0,29,6,24,20,21,3,26,2,25,22,19,31,8,4,27,37,14,34,11,10,33,35,12,1,23,28,5,15,38,16,39,32,9	5.869274259144717,8.477750358673788,6.140402637924112,6.021095156938811,6.337355547599131,8.94728849156671,5.869274305179701,5.82942813992848,6.280382647892097,10.997742742358227,7.601044438000812,7.116637447164962,8.126868668747179,5.727916970208739,6.343781963107162,10.211357533698887,10.356799662615217,5.752178977010757,5.752178977010757,6.26168800701997,5.979553602148357,5.9795536958044835,6.…	42
423	COc1cc2c(cc1-c1coc3c4c(ccc3c1=O)OC(C)(C)CC4)OCO2	0,25,27,18,21,22,14,10,26,9,5,1,4,3,24,2,6,23,11,7,8,12,15,13,16,19,17,20	8.366458310345468,9.895207144480073,10.553183671087016,10.19619425466225,10.17214060423429,9.546305145515351,10.839730941384904,11.631498914997781,11.649702182039608,9.49454122163296,9.087190180434835,10.986121963811446,11.745130441442587,12.152066000853655,8.899380250484672,12.010240777308343,12.984974834951563,14.609287577506613,8.696765768007015,13.794138577184631,17.114610320808417,8.82565394…	28
424	CC(=O)c1ccc[nH]1	4,7,5,2,6,0,3,1	40.31743468611967,50.82577588054119,33.7634113652166,42.49445671605645,32.22821420611581,33.753662998147774,34.06478462560334,32.55225876840995	8
425	CCCCCC1C(=O)OC(C)C(NC(=O)c2cccc(NC=O)c2O)C(=O)OC(C)C1OC(=O)CC(C)C	29,10,0,14,26,4,28,36,37,7,33,22,3,27,24,8,20,1,31,16,18,21,2,12,34,17,25,32,19,13,5,30,11,23,35,15,6,9	5.654492367175395,6.927403545385447,7.860815456253464,6.45699293646611,6.333660726770164,9.555676813062734,11.946003609195019,6.43612957670665,6.861955584325175,13.806543840699291,5.59787892783787,9.679027749933072,8.515304950482447,9.203130729332756,5.758814377541044,11.059023246280038,7.312175667579128,8.597150641826364,7.323226468490235,9.179598246741069,6.907431553814591,7.595236100398312,6.4…	38
426	Br.COc1ccc2c(c1)C13CCCCC1C(C2)N(C)CC3	12,19,10,13,11,18,20,1,5,6,4,16,0,17,2,9,15,8,7,3,14	13.761351859393459,11.970668521341384,16.108970104976823,20.809458804344096,13.095470252927033,12.137477251526423,12.349386387271796,19.324769132654172,18.891761159877195,17.699349032540326,10.666648636528393,10.74012249264705,10.39649505287024,10.71847052157317,22.73885412007802,18.61731362719,13.503580901291556,14.156647682786557,10.822435972444499,10.56689782208922,10.923872597282742	21
427	COc1ccc(-c2cc(=O)c3c(O)c(OC)c(OC4OC(COC5OC(C)C(O)C(O)C5O)C(O)C(O)C4O)cc3o2)cc1	28,34,32,36,30,38,26,21,15,9,12,43,3,22,4,42,18,17,0,20,24,25,39,14,19,37,6,16,31,27,41,33,35,13,29,23,1,5,11,8,7,40,10,2	5.839888928618152,8.658208295753852,13.428248757241803,5.427811904999531,5.7460034215909985,8.752551830053548,6.464420873846379,10.907119938230593,9.859046162804574,5.292985407802902,12.893974686427086,9.037895183504574,5.314446084659707,7.704110879043569,6.071747890433457,5.1425894478852445,6.528310097412017,5.790721142897368,5.778333505470059,6.087694286397877,5.869660304233534,5.14237677606068…	44
428	O=C([O-])Cc1ccccc1Nc1c(Cl)cccc1Cl.[Na+]	5,8,16,14,2,13,18,0,6,17,12,7,19,15,4,9,1,11,3,10	13.265853869233965,20.462307957182915,12.314362289456753,20.903855353944877,15.684885051785372,11.331012867954982,13.478412682456096,13.72907969695369,11.995191125140977,16.477878395853608,23.643337742396383,20.47537286303121,13.554993810001164,12.786076991391369,12.08215682650551,14.944621415521382,12.082156825692422,13.554993791491128,12.786077248090791,14.447374052568179	20
429	COc1ccc(C(=O)N2CCCC2=O)cc1	11,7,13,3,15,0,4,14,9,1,5,12,10,6,2,8	14.938144874526177,18.77802959851396,27.695669941519547,14.841447015918664,15.808984477676848,18.781951648910756,23.31241140107158,14.260597356027564,32.871610891394084,18.10896859845888,22.226294814943678,13.25002074331859,20.052952619735144,14.422485022751506,15.808984477676848,14.841447015918664	16
430	CC(C)NNC(=O)c1ccncc1.O=P(O)(O)O	0,2,6,11,9,12,8,16,15,17,10,3,13,4,1,7,5,14	12.257043409539154,18.972463448671526,12.257043409539154,16.6258763641033,18.631963744013767,22.052210000890675,13.107481718090629,20.815758874983196,13.92980761573698,13.571298012183878,15.737825199548286,13.571298012183878,13.92980761573698,17.415378023972146,33.062961086828636,14.687261839673727,14.687261839673727,14.687261839673727	18
431	CCN(CC)CCCC(C)Nc1c2ccc(Cl)cc2nc2ccc(OC)cc12.Cl.Cl	21,9,22,6,14,7,25,0,4,29,28,13,26,17,16,20,8,3,1,19,11,24,15,12,18,10,27,5,23,2	8.300334362771522,9.910336522272686,18.322278037932833,9.910336522272686,8.300334362771522,12.4257012055932,7.8196038549722156,8.264175700027394,9.751749902618016,7.790495011675362,12.151578475779374,10.959071442717672,11.516658875741982,8.732819084500065,7.856402796198368,11.339023231274027,9.508008860611866,8.823174705787082,12.003751415162682,9.988552927097757,9.748837884981171,7.5679861319367…	30
432	Cc1c(NC(C)C)c(=O)n(-c2ccccc2)n1C.Cl	15,11,5,6,17,14,12,8,0,18,2,3,1,10,16,13,4,7,9	13.86681381531524,16.20116117567521,14.558160991466124,15.88656368423834,19.627610481904398,12.331007005257549,12.331007005257549,23.130037143011563,13.846231366962442,23.809563475806485,17.343524810465155,12.267772160324952,13.833234136895031,18.50255720600215,13.833234136895031,12.267772160324952,18.20767884087398,13.756949005983174,14.39912186389391	19
433	CC(C)(C)c1ccc(C(O)CCCN2CCC(C(O)(c3ccccc3)c3ccccc3)CC2)cc1	9,24,26,20,30,5,34,31,15,10,8,29,27,21,23,11,6,33,32,14,0,3,2,12,25,19,22,28,18,7,13,4,1,17,16	7.3243201322656954,15.488380811685587,7.3243201322656954,7.3243201322656954,13.37004064490246,6.7220824287633,7.250565974853074,10.24743438217682,7.037444906468393,6.266546814698798,6.909787060605579,7.226835555998134,7.845922322764619,11.211202547698107,7.281126446049695,6.893082583911548,19.175955662227338,18.849961322891417,9.93864576311533,8.146396051786706,6.716028558541423,7.059473372822124…	35
434	COc1cc(O)c2c(=O)c(O)c(-c3ccc(O)c(O)c3)oc2c1	18,5,14,13,8,16,22,19,12,0,11,10,3,17,20,4,1,21,7,9,2,15,6	11.56175154808442,15.44441083983837,17.39446509256594,12.20457046150112,13.96952248025626,10.029135131055213,18.844053900364074,16.612856010207892,10.244075404938474,17.28742595177026,11.957683008989974,11.765040066355128,11.23956278193508,10.118580377777093,10.08132700657005,17.546056193103126,10.291598203628368,12.555430589942247,9.88319137813231,11.14569506308179,13.021495845387093,15.73652047…	23
435	CC12CCCC(O)(C1)C1CC(C)(C)C1CC2	11,12,4,15,0,6,2,9,14,3,1,7,5,13,8,10	15.256498238872148,21.602465490199386,16.613862642669112,19.09021631367795,14.406716484460041,22.520759454288047,16.06080732800182,22.053812658181407,24.611898469272994,16.989475773531005,25.69644498798879,14.388454502157394,14.388454502157394,23.090914660366245,18.468477193091523,14.760740699013688	16
436	Oc1c(I)cc(I)c2cccnc12	8,11,10,0,9,6,3,5,2,7,4,1,12	20.311657731072035,26.211760177044184,23.90626769349909,23.284092853369643,25.56611957441781,23.90255241910926,22.786049450864077,25.14495863509363,19.77007225505075,20.414405394549235,20.196591212297776,19.950263528968193,28.555212002480392	13
437	CCCCC(=O)C1CCCC=C1C(=O)O	0,9,3,13,8,10,14,1,2,5,7,6,4,11,12	14.921283721210767,18.26800874905892,18.984839257784174,15.912350868806227,25.49739695806055,19.497394060250357,23.307128756627193,22.482266889652223,17.50812312283959,15.749154990364316,17.51810383307746,26.822266958653913,28.530970268417136,17.225302116727093,17.77541293257671	15
438	CC12CCC3C(CCC4CC(O)CCC43C)C1CCC2=O	12,13,0,9,2,7,6,11,17,15,18,20,10,8,3,16,5,1,19,4,14	11.329347763065005,17.46147213841322,11.444602122457571,14.691686764577742,19.923273224150755,16.106865383218967,11.775276231754097,11.559217707370397,13.804231124231583,11.386515265505286,13.304269944317628,12.259765868322567,11.268470373150187,11.27902398564037,26.683798368787386,12.48560141213965,15.810343741206443,12.479460212976836,12.5513440709501,19.387421949184493,13.008014370687297	21
439	CN1CCC(=C2c3ccccc3Sc3ccccc32)CC1.O=C(O)C=CC(=O)O	14,10,17,7,19,3,28,23,2,20,21,27,16,8,13,11,9,15,0,25,24,6,18,1,26,22,5,4,12	9.541593839527636,11.868365011447608,8.414039019550259,8.016565025827717,17.186414312691326,16.365634058427517,11.75040827260817,7.9942641109082455,8.819561293508727,9.234412453536592,7.279999215388655,8.872387093870188,18.55756676298914,8.872386902250568,7.279999154605305,9.234412648649581,8.819561181053341,7.994263950589797,11.750410250038826,8.016565025827717,8.414039019550259,8.78123446373727…	29
440	CC(=O)OCC(=O)C1(O)CCC2C3CCC4=CC(=O)CCC4(C)C3C(O)CC21C	25,13,28,26,8,22,9,18,2,14,6,10,3,19,4,0,5,20,17,16,15,21,24,12,11,7,27,23,1	10.175324366461593,16.856003234557633,8.503354812071379,8.962357216008954,9.918044452575472,10.355650308309109,8.703631613567254,14.450678887660601,8.065279676520715,8.366839122463702,8.708091813547057,11.908076137769953,11.497267300655935,7.906651480981949,8.504777265174184,11.248113462701424,11.237939288039328,11.0659080823534,8.456158899421993,9.207809329762298,10.958940445911125,11.2839226198…	29
441	CC1CC(=O)NN=C1c1ccc(NN=C(C#N)C#N)cc1	18,16,17,15,10,19,0,4,5,9,20,2,6,12,13,8,14,3,7,1,11	12.219035329530005,22.15186401869868,13.116900322551363,16.54253416229038,12.229432546533634,12.547682687058103,13.411951896734525,19.014521912438784,15.920449455501501,12.927111986791704,12.116297411383119,22.630361074930978,13.66027591068995,14.423301046423138,16.42452567419968,11.650278220709868,11.159895779011993,11.650278220709868,11.159895779011993,12.116297411383119,12.927111986791704	21
442	Nc1nc2c(ncn2COC(CO)CO)c(=O)[nH]1.O	14,12,16,6,0,8,5,7,13,11,17,18,2,9,15,3,1,10,4	13.481355842512116,20.65357770062836,16.203932240256094,19.457333481172085,21.529795735725187,14.156185055267983,13.382865876301352,14.54708816138735,13.612473006745844,16.21717209991037,21.491859372290477,14.79427234073954,11.877699970253147,14.79427234073954,11.877699970253147,18.39467544225043,13.35378115609636,14.899791818810613,15.274170146004494	19
443	Cl.NC(N)=NC(N)=NCCc1ccccc1	1,3,6,11,15,0,12,14,7,9,13,5,8,4,10,2	17.28273957385681,14.723633817076905,23.997569969389573,14.723633817076905,22.33033855755638,20.994270863011472,14.854423984725132,19.309904103371075,21.842342536590866,19.738948597208932,23.241797263093744,16.127511002821834,17.32151080064067,20.06235336973622,17.32151080064067,16.127511002821834	16
444	COc1ccc(CNc2nc(N3CCCC3CO)ncc2C(=O)NCc2ncccn2)cc1Cl	30,26,22,12,17,13,0,28,14,18,29,27,32,4,3,16,6,25,31,1,33,24,5,19,7,8,2,10,21,20,15,11,9,23	6.842367716402708,8.363578378275083,10.495953801492748,7.6797014456741,7.500544323494512,9.546023691146036,8.212034076670438,10.121527848311775,10.378921673588128,12.89571198525026,10.953443066844546,12.83042422083405,6.564418110072342,6.793673218082308,7.2100791963893185,12.673433739191058,7.7212694630142265,6.660228661221384,7.227792224353822,10.076447435576473,12.422589880991485,12.24375495680…	34
445	O=C(O)COc1nn(Cc2ccccc2)c2ccccc12	19,16,10,14,2,18,13,11,17,9,0,15,6,3,5,12,4,20,1,7,8	13.627232619473933,19.16150616481172,11.9154886580145,14.52110759684,15.830538213660468,14.877762531978071,14.411614286073007,20.21895609929924,20.66243920783744,13.267186858516641,11.234066913239065,12.421923632358801,15.078336200453114,12.421923632358801,11.234066913239065,14.172382070333686,11.045961247757067,12.473687501609664,12.377734145946295,10.948154116282229,18.097933487239054	21
446	Cl.O=C1NCC2(CCN(CCc3ccccc3)CC2)O1	6,18,17,7,16,12,1,4,0,15,13,3,14,10,9,11,19,2,5,8	13.443281319938237,12.77725603087309,20.266892999250544,14.332194172682634,12.93156976716999,21.33042905006731,11.573350004560766,12.078285807045162,21.556356523637064,16.63115560149889,16.56683800682366,17.270076614659033,12.276182644709465,13.668319168617003,16.4153345824743,13.668319168617003,12.276182644709465,12.078285807045162,11.573350004560766,17.286341718514436	20
447	COC(=O)C=Cc1cc(OC)c(OC)c(OC)c1	13,16,10,3,0,5,15,9,12,1,14,8,17,7,11,4,2,6	13.833671794549435,15.594187362439687,24.001088508812238,13.191131254308846,22.658216465599246,14.174694114422882,26.284552421886467,17.049964423582416,16.92146539129316,14.405178733926721,12.764896649459832,20.998257051716784,14.718603886372865,12.262589157078754,16.921465046470978,14.405178533983406,12.764896509906965,17.049964088597328	18
448	O=C([O-])CCCO.[Na+]	6,0,2,7,5,4,3,1	32.931473376636845,55.48329034703784,33.16357224015518,38.97059163724769,37.9520365614444,35.86443459847942,30.93937661359086,34.695224959068575	8
449	O=c1c(-c2ccc(O)cc2)coc2c(C3OC(CO)C(O)C(O)C3O)c(O)ccc12	20,18,24,22,27,17,4,9,26,8,5,0,11,10,15,23,7,14,3,12,16,25,19,28,29,21,13,2,1,6	8.458184228074956,16.540518672598395,13.866295900312238,10.294977984383863,7.988591939691092,8.064432187777115,19.58023738691371,9.693884680360483,8.064432187777115,7.988591939691092,9.256376253862967,8.542804063821663,10.35663365728395,12.589718349991003,9.814699039663523,9.343954085779828,10.433210077622775,7.885862487511972,7.40100498510354,10.955693335999953,7.340756699159087,11.7257301255667…	30
450	OC(Cn1cncn1)(Cn1cncn1)c1ccc(F)cc1F	13,7,10,4,16,3,9,5,11,21,6,12,18,19,20,0,2,8,15,17,14,1	14.322503715830166,27.26839761435643,15.144880160867828,11.76210895691132,11.049176630225912,11.823009295125289,12.359924086307714,10.470769738109295,15.144880160867828,11.76210895691132,11.049176630225912,11.823009295125289,12.359924086307714,10.470769738109295,18.44629982676291,15.73810377138578,11.451048521197649,16.733788274435923,12.771040393145299,12.83116833165694,13.207404777422184,12.010…	22
451	CC(=O)CCC=C(C)CCC=C(C)CCC=C(C)CCC=C(C)C	0,22,23,7,17,12,13,18,8,2,19,4,3,14,9,10,15,5,20,16,6,11,1,21	9.996771735517532,16.227446395554573,11.493732247443395,11.86514428112422,11.777237559726917,13.594378967885849,15.52650055161211,10.2740859924961,11.004192170585146,12.118670657058818,13.594378967885849,15.52650055161211,10.2740859924961,11.004192170585146,12.118670657058818,13.594378967885849,15.52650055161211,10.2740859924961,11.004192170585146,11.565208228130349,14.152210399624883,17.01198783…	24
452	O=C(O)Cc1ccc(-c2ccccc2)cc1	5,15,9,13,10,12,2,6,14,0,11,8,7,4,1,3	18.52832771369139,26.369969024526647,15.969987467542516,27.74973845505155,22.28813729202374,14.896914887474841,18.160855943104245,21.171380355372083,20.876878529554222,15.532176354085088,15.608125594328147,18.64943555025092,15.608125594328147,15.532176354085088,18.160855943104245,14.896914887474841	16
453	NCCCNCCCCNCCCN	0,13,6,7,1,12,3,10,2,11,5,8,4,9	17.795855266507708,21.066722990013652,22.16166367940604,21.96066636638715,24.23551834514364,22.68871463881805,20.090861497446888,20.090861497446888,22.68871463881805,24.23551834514364,21.96066636638715,22.16166367940604,21.066722990013652,17.795855266507708	14
454	Cc1ncc([N+](=O)[O-])n1CC(C)O	11,2,6,7,0,3,12,9,10,4,1,8,5	21.36678110456704,26.20503983776142,19.106728822524005,22.23959105957327,25.82104068680927,26.39887341677239,20.746276883095547,21.268617657369745,26.35550641018925,23.584115927289517,25.452164217465896,18.746555734287526,22.70871091768639	13
455	Cl.O=c1n(CCCN2CCN(c3cccc(Cl)c3)CC2)nc2ccccn12	22,25,8,19,9,18,1,24,12,5,4,14,23,20,0,13,16,10,15,17,3,21,6,7,2,11,26	10.477162844184917,9.553771883838621,14.53532726631964,12.280109839397468,10.009673323045703,9.999627493365537,13.361893205954388,14.158148983369742,9.37414469011854,9.513838286264203,11.347947815229404,14.971826136170407,9.99409627902422,10.90058495245465,10.252050837298142,11.457796068367301,11.217905260968095,11.762384546629605,9.513838286264203,9.37414469011854,10.44730140798491,12.4269558199…	27
456	CC(C)CC(NC(=O)C(C)NC(=O)CNC(=O)C(NC=O)C(C)C)C(=O)NC(C)C(=O)NC(C(=O)NC(C(=O)NC(C(=O)NC(Cc1c[nH]c2ccccc12)C(=O)NC(CC(C)C)C(=O)NC(Cc1c[nH]c2ccccc12)C(=O)NC(CC(C)C)C(=O)NC(Cc1c[nH]c2ccccc12)C(=O)NC(CC(C)C)C(=O)NC(Cc1c[nH]c2ccccc12)C(=O)NCCO)C(C)C)C(C)C)C(C)C	99,96,95,93,92,98,3,2,6,50,72,42,28,20,64,86,43,21,65,87,88,80,14,58,36,33,77,11,55,90,89,26,25,69,48,47,70,7,29,73,51,59,15,37,81,12,56,78,34,82,16,38,60,22,44,66,10,76,54,32,61,83,17,39,0,4,68,46,24,5,1,67,23,45,27,49,71,30,52,8,74,35,79,57,13,97,94,91,41,19,63,84,40,18,62,85,9,75,53,31	2.543770947647304,2.612908819559366,1.7093241488191646,1.6944729363021773,2.543770947647304,2.584144129641559,1.7093241488191646,1.8705446456224175,2.765382816404313,3.4184998825048623,2.284840140579022,1.780104287790878,1.982593889803852,2.827718507403902,1.767397491381403,1.9061427326068818,2.0024668866881115,2.2871441995357475,3.166660596049028,3.0345233069274267,1.7106967959207262,1.749055847…	100
457	CCCCCCCCCCCCCCCCOP(=O)([O-])OCC[N+](C)(C)C	0,14,12,11,4,5,6,7,8,9,10,13,1,3,2,15,25,24,26,18,19,21,20,22,16,23,17	8.417181663806314,9.407349188615612,9.594512616054985,9.452042593358769,9.145094568317276,9.145094568317276,9.145094568317276,9.145094568317276,9.145094568317276,9.145094568317276,9.145094568317276,9.145094568317276,9.145094568317276,9.224362320470377,8.741320894303485,9.850357737634098,13.60957154975948,24.352729376920237,10.846467107210614,11.044056071693817,12.848612691986077,11.95966059796227…	27
458	Cc1cn[nH]c1.Cl	4,5,6,3,2,0,1	44.19566258054692,54.280438631307334,43.03696727566421,40.36818491667509,38.533857970032834,39.21934281615539,40.36554919020273	7
459	O=C1C=C2CC3(O)COc4cc(O)ccc4C3=C2C=C1O	0,20,2,8,6,14,7,13,3,9,18,12,10,19,17,1,15,4,16,5,11	10.661534362539886,14.525680191043637,11.17548508400795,12.433283280930471,16.685886880961327,22.466633595155137,11.92932783170726,12.080223823093538,11.185553569768661,12.585169357851544,13.444809463253467,25.698522756667437,13.376748467589994,12.378299967298506,12.06292499389382,15.62908803067693,19.75303492933744,14.447859905820215,12.646850264820376,13.718988482742123,11.114096217974282	21
460	COc1ccc(-c2cc(=O)c3c(O)cc(OC4OC(COC5OC(C)C(O)C(O)C5O)C(O)C(O)C4O)cc3o2)cc1O	26,32,30,34,28,36,19,24,42,12,9,0,3,4,20,18,6,22,37,23,17,1,35,16,15,29,40,13,39,5,25,31,41,33,27,21,11,14,2,8,7,38,10	5.531200905117645,6.41210130694161,9.939533599390405,5.6022193234129976,5.684179565127112,7.022634360502696,6.0692454090749255,10.42315122178478,10.134684986915078,5.513156228593276,15.640170406157257,8.869929660642798,5.386579747773782,6.856952646892738,9.630425925316548,6.635582073169632,6.55978729604975,6.276049426654923,6.052411326585558,5.303778911229517,5.916707149641285,8.345537827328357,6…	43
461	NC(=O)c1cn(Cc2c(F)cccc2F)nn1	2,12,10,14,9,5,15,4,16,0,13,8,3,11,1,7,6	17.016390185766785,22.336309642705586,14.474448885761365,19.34970355074619,16.171574681909977,15.667572627076867,24.129062528918425,23.91405305138322,17.35386882856254,15.421477641437367,14.694994919147563,19.881310860497244,14.694994641380605,17.35386759776155,15.421477450079681,15.915960259386328,16.202932711807073	17
462	O=C(O)CCCCC1SCC2NC(=O)NC21	9,6,5,2,11,8,14,13,0,7,10,4,3,15,12,1	17.470751826709595,29.852231364144238,15.985095832613288,21.101278547066606,19.623228761542116,15.166640179639208,14.540332707110784,18.186507034173694,16.758470941043914,14.313555335160334,18.894851698772975,16.023814895219395,26.25431007192673,17.159496764536005,17.084420119557755,21.5850137140951	16
463	CN(C)CCOC(=O)C(c1ccccc1)C1(O)CCCC1.Cl	19,18,0,2,7,5,14,10,20,17,3,11,13,21,4,16,12,9,1,6,15,8	10.39209698464036,16.657668763044043,10.39209698464036,11.961759425772456,12.79487151690681,11.3387028898578,17.95966249509273,10.841331204355797,25.679609714279636,16.038908613176304,11.574862924971953,12.255719493535693,15.552021980050071,12.255719493535693,11.574862924971953,24.4598977746209,12.881477061127937,11.679468011629055,9.87044103820152,9.87044103820152,11.679468011629055,12.288912562…	22
464	C=CCCCCCCCCCCCc1ccco1	3,2,8,9,5,6,7,4,0,14,10,1,17,16,11,12,15,13	16.376992690886247,17.173220356227823,14.814921772107471,14.740296308882527,16.161195527296506,15.399529610294838,15.399529610294838,15.399529610294838,15.399529610294838,15.399529610294838,16.447075443807982,18.106143614742898,18.2203280609101,20.627709010615938,16.429313820786767,18.663845901610323,17.683366005890996,17.557943410472937	18
465	N=C1NCCC(C2NC(=O)C(=CNC(N)=O)NC(=O)C(CNC(=O)CC(N)CCCN)NC(=O)C(CO)NC(=O)C(N)CNC2=O)N1.O=S(=O)(O)O	30,36,43,41,18,28,33,21,9,37,45,3,2,14,39,26,31,15,0,23,29,12,24,46,7,35,4,16,27,49,47,6,34,40,44,8,32,25,11,42,50,51,19,22,20,17,10,38,13,5,1,48	4.783604173568891,12.049261977316563,4.607318567027322,4.590859980494132,5.500994567552697,8.327405859880672,5.958633556762651,5.35865416745837,6.135739715954331,4.562386838325255,6.997992361128855,6.383996910901987,4.931211805499332,7.974071572635511,4.619451076476979,4.723469188857778,5.5518598948772695,6.882178014816236,4.36004441459845,6.475069038830769,6.834883569249358,4.524213512716232,6.6…	52
466	Cc1ccsc1C=CC1=NCCCN1C.O=C(O)CC(O)(CC(=O)O)C(=O)O	10,14,12,24,17,2,9,27,26,23,15,3,0,6,4,11,13,1,5,7,16,22,21,18,20,8,25,19	8.989597526284332,10.714716896356538,8.340519906942962,8.805961347718938,9.179176199351776,10.767922830738815,9.11115544268613,10.842931639934239,14.445165611177789,8.357518099190191,7.358216331544089,9.354443210519083,7.909469597812848,9.864428716376995,7.7035383089823775,8.732179758575501,11.703439964694542,8.044338482573938,12.280193592290733,25.32582859676039,13.861951351271262,12.28019339867…	28
467	CC12CCC(O)CC1CCC1C2CC(O)C2(C)C(C3=CC(=O)OC3)CCC12O	14,3,25,2,6,8,27,9,5,13,0,16,12,21,4,17,22,7,18,11,10,19,24,23,20,26,15,1	9.283562659700682,20.77884585433639,8.031902295915632,7.827727837066039,9.416899074218225,9.023117424341752,8.091402354650189,10.420813820324828,8.096281604899549,8.61775719745491,11.39210673479828,11.009043113095675,9.293214323144628,9.229962663637696,7.53430633237075,19.417894236510612,9.285956983190761,9.760636695078563,10.617044552665892,11.771300906445493,15.040924124439691,9.392060381744262…	28
468	O=C(CCCN1CCC(O)(c2ccc(Cl)cc2)CC1)c1ccc(F)cc1	0,15,12,21,24,9,6,18,14,20,25,4,17,7,23,11,16,3,2,22,19,13,5,10,1,8	8.530485106261027,16.59791197880985,12.289873114350474,11.971605843762507,10.096210630406848,15.356414030567965,9.454899358723186,10.499033223837602,17.50889454083516,8.993593886851148,16.450646548066274,11.402683993415838,8.688221362885077,15.029597649045161,9.968420705175944,8.688221362885077,11.402683993415838,10.499033223837602,9.454899358723186,15.025668253336322,10.064867712964759,8.8615886…	26
469	COc1ccccc1O	8,6,3,0,5,4,1,7,2	29.57420455872488,36.42343170568346,44.359032665379345,29.483591679716476,31.040118347504173,29.93978794885333,28.986972428858273,41.71068320143968,28.482178664708037	9
470	CCCCCC=CCCC(=O)NC1C(Oc2c3cc4cc2Oc2ccc(cc2Cl)C(OC2OC(CO)C(O)C(O)C2NC(C)=O)C2NC(=O)C(NC(=O)C4NC(=O)C4NC(=O)C(Cc5ccc(c(Cl)c5)O3)NC(=O)C(N)c3ccc(O)c(c3)Oc3cc(O)cc4c3)c3ccc(O)c(c3)-c3c(OC4OC(CO)C(O)C(O)C4O)cc(O)cc3C(C(=O)O)NC2=O)OC(CO)C(O)C1O	79,73,3,95,75,5,97,99,7,77,20,24,16,60,28,68,45,91,2,94,72,32,41,37,61,46,12,69,48,88,50,11,83,63,1,71,93,92,87,36,70,34,58,14,78,33,9,76,39,96,4,8,89,74,0,56,65,35,29,15,59,80,43,26,30,52,31,38,44,82,55,67,19,23,90,13,21,25,17,40,86,18,22,27,57,85,49,10,98,62,42,6,53,51,54,66,47,81,64,84	2.139524300600883,1.8773999107524877,1.6614330309730443,1.4845582254687744,2.0854699977280546,1.4982951522247132,3.4060038580046097,1.5032059595105103,2.087180844086091,2.0642729889805054,3.0198104242754065,1.8120634201704746,1.7552534072269605,2.6539350601596965,1.9817492713027463,2.282691096599578,1.6261125353957913,2.6849102966370846,2.7706298711564026,2.629821993399659,1.6261125350356314,2.65…	100
471	CCOC(=O)CCC(=O)OC1C(OC2C(C)C(OC3CC(C)(OC)C(O)C(C)O3)C(C)C(=O)OC(CC)C(C)(O)C(O)C(C)C(=O)C(C)CC2(C)O)OC(C)CC1N(C)C	27,54,36,50,47,21,39,41,35,15,51,28,59,58,26,38,43,55,25,0,52,30,32,53,46,17,8,4,11,19,9,1,18,14,45,42,23,10,22,2,48,34,24,12,56,13,31,33,29,5,40,49,6,20,7,44,37,57,16,3	4.127297267290471,4.664086292326813,5.229175439795638,9.093741512711842,4.560726640156629,6.1135454636205235,6.338972705514591,7.262256379755838,4.437704125470176,4.594013691545099,4.888882182538493,4.580792766530052,5.475801703920281,5.719340465089756,4.7236121347523135,3.824379159646907,8.694094855920396,4.3835675570735315,4.670070627413208,4.589117850307941,6.863670517952398,3.7719716206702127…	60
472	CCC(=O)OCC(=O)C1(OC(=O)CC)C(C)CC2C3CCC4=CC(=O)C=CC4(C)C3(F)C(O)CC21C	15,32,35,20,5,11,4,7,3,30,33,26,22,28,31,21,14,24,25,19,12,0,13,6,10,1,17,16,18,34,27,9,2,8,23,29	7.727575987932583,8.095779046496759,12.375346643179896,6.447221882202015,6.392495150468662,6.275324265825461,7.961748612557116,6.399126203931232,14.489543869276517,11.083794688784096,8.042288845233983,6.345409372205708,7.718394605746639,7.72757614532587,7.213678987100124,5.482133510748087,8.730089101882172,8.623159617301994,8.8238050782238,7.455911634428034,5.986217636043861,7.211935831845024,7.0…	36
473	Cl[Ca]Cl	0,2,1	88.82162253092974,122.35675904899836,88.82162253092974	3
474	COc1cc(C2c3cc4c(cc3C(O)C3COC(=O)C23)OCO4)cc(OC)c1OC	13,29,22,20,26,0,12,18,7,3,23,15,11,16,28,6,9,8,21,2,24,1,25,10,4,17,27,5,14,19	7.549059224071684,9.968779362284735,9.966688992899421,8.46045739493546,11.54514253329397,14.18658676124322,9.199119047916597,8.388180538720903,9.253489553014774,9.253489268392045,10.593060828992733,8.866510316998742,7.773900756103089,6.785687085121012,14.895965430237979,8.520212029985473,8.997583274796838,12.589391556997711,8.291349566674384,24.093373989089727,7.521221536808284,9.445579006267494,…	30
475	OCC1CCCN2CCCCC12	0,5,7,8,3,1,4,9,10,2,6,11	20.129708088123145,21.96370971972646,28.56196163594722,21.84888414027227,23.092022933124092,20.76668361364863,31.892104292754077,21.019711897475638,21.38719571530236,23.607058770809083,25.885230811894864,39.84573243209161	12
476	NCC1OC(OC2C(N)CC(N)C(O)C2OC2OC(CO)C(O)C2O)C(N)C(O)C1O.O=S(=O)(O)O	30,22,24,13,28,8,20,0,11,26,19,1,16,2,7,23,10,12,18,4,29,14,5,21,6,3,15,17,25,9,34,35,31,33,27,32	6.395815970852695,6.889564173077801,7.520069249905632,8.449903992892345,8.054559522439362,8.186435918250922,8.289594367743106,7.608943062761667,6.308107260549135,9.25971097459113,7.761529168506954,6.493231183718294,7.7723511011426885,6.113535159423903,8.140317449098788,8.535616192384609,7.436808257989455,8.548827936028815,7.938392752839704,6.794561288421377,6.372939012990159,8.193681802760679,6.0…	36
477	CC1C=CC=CC=CC=CC=CC=CC=CC(OC2OC(C)C(O)C(N)C2O)CC(O)C(C(=O)O)C(O)CC(=O)CC(O)CC(O)CC(O)CC(=O)CCCC(=O)CC(=O)OC1C(C)CC(C)C(O)CC(=O)c1ccc(N)cc1	27,30,23,36,63,0,21,66,45,48,42,16,52,15,37,54,25,68,71,2,17,20,59,40,34,62,28,49,44,14,18,47,41,33,3,1,19,26,39,22,51,46,43,56,64,4,13,12,8,10,7,11,9,6,5,74,77,65,60,38,58,50,76,55,29,78,73,67,53,57,61,24,69,35,72,32,70,75,31	2.6773578520041896,3.2490794410987127,3.016203139886767,3.241847124373619,3.6834106242640536,3.765715849027385,3.765715849027385,3.765715849027385,3.765715849027385,3.765715849027385,3.765715849027385,3.765715849027385,3.765715849027385,3.6834106242640536,3.155805119835333,2.8785465031687467,2.833522895074549,3.0168644143559344,3.1684290871271346,3.2980342087102894,3.0554855591908394,2.7223651335…	79
478	CCNS(=O)(=O)C(F)(F)C(F)(F)C(F)(F)C(F)(F)C(F)(F)C(F)(F)C(F)(F)C(F)(F)F	30,28,29,4,5,11,10,16,14,13,20,22,23,17,19,25,26,8,7,0,2,1,12,18,15,6,3,21,27,9,24	8.65200505239856,11.105928003610188,9.104987280648952,12.9997788528817,7.4896188960135355,7.4896188960135355,12.649215564681054,8.15074932769188,8.15074932769188,16.589267252387778,7.747964361506643,7.747964361506643,11.559390253623842,8.023859102975717,8.023859102975717,12.141490810921805,8.023859102975717,8.023859102975717,12.141490810921805,8.023859102975717,8.023859102975717,13.48340888063101…	31
479	CC(=CC(=O)OCCCCCCCCC(=O)O)CC1OCC(CC2OC2C(C)C(C)O)C(O)C1O	30,34,32,29,27,0,20,19,7,6,22,17,10,9,16,11,5,4,21,18,8,28,15,23,31,26,25,33,12,13,24,2,1,3,14	6.882854195297098,12.136686081794307,11.097042526409478,12.80665347258035,8.053947513086298,7.988464838301283,7.271336672900345,7.270756832280297,8.321647120188556,7.7338152606534845,7.7338152606534845,7.8973133927356525,9.626457068618024,10.114204328958278,15.868131386465379,8.475446214462846,7.857096372608778,7.588957977495723,8.138451842707566,7.064564125961608,6.904882628354229,8.095561010064…	35
480	CC(C)c1cccc(C(C)C)c1O	9,10,0,2,6,4,12,5,11,7,3,1,8	17.82138404955184,29.02445949998217,17.82138404955184,28.69238959846551,20.13046173698966,24.23214315623044,20.130461569817257,28.692387608694833,29.02445953979621,17.821383956244958,17.821383956244958,27.041748375399028,21.745955969905467	13
481	Cc1cc(O)c(C=O)c(O)c1C(=O)O	13,7,12,9,4,2,0,6,3,11,1,8,5,10	17.832627329522886,26.162925152762902,17.785236064781195,22.576080390361305,17.31282496054427,27.743643734709615,19.289237472883535,16.237595852074882,27.651005249470465,16.379107893540997,33.89277721988764,24.84700907245496,16.25517061679567,16.03476325435883	14
482	O=c1cc(-c2ccc(O)cc2)oc2cc(O)cc(O)c12	9,6,18,0,5,10,13,8,15,3,11,2,16,17,4,1,14,12,7,19	11.364028479717703,17.703022321253215,13.636680757286726,13.104726662830203,16.093774690016275,12.047365005098968,10.7245421055013,23.329438016142362,12.55504793272938,10.7245421055013,12.047365005098968,13.305905885325032,22.46295249660396,12.176686553366364,18.422953192653935,12.834390494566819,13.945277108522063,16.086005973547785,11.284268332087535,26.151027230596796	20
483	Cc1ccccc1C(=O)Nc1ccc(C(=O)N2CCCC(O)c3cc(Cl)ccc32)c(C)c1	21,26,15,23,2,8,5,30,20,17,0,12,25,11,31,29,22,3,4,18,1,19,24,9,13,28,6,27,10,14,16,7	7.831576946591657,9.260774849324651,7.233219296984306,8.85677682304048,8.932799493652045,7.547134705004272,10.823393582213601,15.614209332590681,7.262681749816682,10.423548041457241,13.538738005667243,8.66843793028237,8.332024637871644,10.546268734520698,14.156590076629064,7.101825281803021,14.431358234251082,7.7838707338742,9.115437773593829,9.451806162009223,7.775340020372813,6.879869808602951,…	32
484	Br.CN(C)CCCC1(c2ccc(F)cc2)OCc2cc(C#N)ccc21	10,13,18,22,1,3,9,14,16,17,5,12,21,6,24,23,0,4,8,20,19,2,11,15,7	12.06804704582628,9.376948111713306,15.249073882012443,9.376948111713306,12.091752518756024,10.149054096678796,11.559988637454797,29.257822701649268,12.40246983723772,9.505375665421514,8.506107926452374,15.547293906412946,10.4281397183904,8.506107926452374,9.505375665421514,18.70473999402019,9.694958316402321,9.870312731727594,8.685844003201042,12.970019312095234,12.689695650156853,10.83987890854…	25
485	CC(=O)OC1CCC2(C)C(=CCC3C2CCC2(C)C(C(C)CCCC(C)C)CCC32)C1	6,22,15,5,21,20,26,25,8,17,30,19,10,4,2,28,11,27,3,23,9,0,13,14,29,12,18,7,1,24,16	10.259323719447462,14.354466006803685,8.891771628695533,9.959579188885964,8.622612590392219,7.163005983209569,6.951112980605084,14.348025274935917,7.405399443807237,10.091064335749234,8.458568645990436,9.106667265164997,11.855835953843762,10.5000988558895,10.884186046547239,7.150264857918938,15.720528878926398,7.8170494401128785,13.006762836201215,8.382447184572793,7.320577702944302,7.27404115480…	31
486	Cc1c(NC(C)C)c(=O)n(-c2ccccc2)n1C.Cl	5,6,15,11,14,12,8,18,0,2,17,3,1,16,13,10,4,7,9	13.461305973527473,16.48386693152132,13.810454928199746,15.185206587717389,20.858593665012435,12.497060120826049,12.497060120826049,20.890802285750382,13.136817090336976,24.729327599867233,19.2776785858441,12.719433394842767,12.743395826182663,19.232111164083094,12.743395826182663,12.719433394842767,18.969651089399107,14.781175504485859,13.263229660571582	19
487	O=C(O)C(O)C(O)C(O)C(O)C(=O)O	8,6,10,4,13,2,12,0,9,3,7,5,11,1	18.755676492408377,29.184459294177934,17.688015212457678,25.473229209659614,16.985603585912024,26.535946943331503,15.377074551710384,26.53594390768557,15.377074403528232,25.473227925831445,16.98560356302186,29.184458614836323,18.755675843509373,17.688015107436506	14
488	CN(C)CCOC(C)(c1ccccc1)c1ccccn1.O=C(O)CCC(=O)O	15,13,9,0,2,22,27,19,18,20,26,10,12,3,17,4,16,23,24,14,8,11,7,1,21,25,5,6	8.24699661375779,13.989625917580259,8.24699661375779,8.821177468882512,9.287908634207714,14.71346885577076,31.07638758371467,12.16404170142049,10.708900844794686,8.14219742620479,8.767894168553529,10.83504580853604,8.767894168553529,8.14219742620479,10.691319774312422,8.075299187890765,9.296522493254987,9.040020138569151,8.693884786545812,8.538595768332005,8.705956661277002,14.054279156727704,8.4…	28
489	C=CCc1ccccc1OCC(O)CNC(C)C.Cl	16,17,12,18,4,0,13,10,9,1,14,5,11,6,2,7,3,8,15	13.967351173312622,15.038295145204742,17.069149782415465,21.40770179033278,13.694613416795605,15.661532910700757,17.04903424129587,17.48117353941778,21.518872577114948,14.868090120959081,14.150160880177268,16.4394552981248,13.071472766518113,14.023594893806134,15.29429546045138,21.518917221284923,12.156021384329492,12.156021384329492,13.434246476293524	19
490	Cc1cccc(O)c1	2,0,6,3,4,1,7,5	33.383172731322695,40.96107006305829,31.378926557488732,34.0154828284285,36.068270321702585,48.986989747267216,33.808955159271136,41.397132477257394	8
491	CCN1CCCC1CNC(=O)c1cc(S(=O)(=O)CC)c(N)cc1OC	10,8,5,24,20,16,15,1,0,3,4,18,7,21,22,23,9,13,6,17,19,11,12,2,14	9.137446470313634,9.12698585739416,18.631404936080784,9.473116917328287,9.893355249447254,8.723893594345997,12.405365675687777,10.836914863597473,8.676127005574912,12.195886582092488,8.309784616024434,16.80826093400536,18.10074336744218,12.383860260248172,27.719456705846817,8.996872074165353,8.996872074165353,12.902756123804451,10.256575861858423,14.7862139056342,8.916746187614978,11.061178247480…	25
492	CCCC1OC2CC3C4CCC5=CC(=O)C=CC5(C)C4C(O)CC3(C)C2(C(=O)CO)O1	21,9,4,10,22,24,28,18,3,0,29,27,16,2,20,15,12,1,14,7,8,5,30,11,26,6,17,23,19,25,13	7.795268697564989,9.42077063688701,8.199298031962808,7.672415543740481,6.964170151288255,10.335619936347921,11.275419571393268,9.476140892089443,9.564298389013839,6.883207569146162,6.989212515705713,10.466907252186484,9.180999782111012,21.22250521072236,9.425675574022517,8.83618404873776,8.028084564772126,11.604965377679019,7.602375541740894,13.813011426784197,8.757680458365922,6.491562469574984,…	31
493	C=CC(C)(O)CCC1C(=C)CC(OC(C)=O)C2C(C)(C)CCCC12C	19,18,22,20,24,9,0,10,4,3,5,21,12,8,15,6,1,14,7,17,13,23,11,2,16	9.135071747961305,10.809191177719173,20.970274066177797,9.548437877761888,9.34542604573834,9.732921340651943,10.557501591101742,11.792207722235602,10.163348345071414,9.10106083479512,9.142741453950283,19.06274016613314,9.971714304381734,15.638114264030252,11.763414248570358,10.226931439458882,29.312797493352253,14.165777744870852,8.108328404392509,8.108328404392509,8.614508408660173,9.75349918360…	25
494	CN(C)CCN(Cc1cccs1)c1ccccn1.Cl	8,16,10,0,2,18,11,9,4,14,13,3,15,7,17,12,6,1,5	12.911129130567119,24.08382658319896,12.911129130567119,14.57248341341618,14.375297354417839,26.476338001550165,21.08054829004685,14.625331563176573,12.020087054028394,14.054007269998678,12.885057524439603,14.019955729891066,21.06221714566344,14.38218814421269,14.37953167274462,14.620322774033397,12.758095728931934,15.424782272479192,13.357672705937134	19
495	CN(N=O)C(=O)NC1C(O)OC(CO)C(O)C1O	9,15,17,13,12,5,3,8,10,0,6,11,2,14,7,16,4,1	16.863343957636964,24.5510432991723,17.50504920948878,15.158998612489079,22.612566498835797,14.937737400730828,16.878576898569,19.5804896026384,15.216521148337042,11.921608723874659,16.51824433755245,17.287093681283288,14.07498016982571,12.53048576565924,17.67286455672,12.285951025492967,21.897689082659774,12.506756929098618	18
496	O=C1CCCC2C3CC(CN12)C1CCCCN1C3.[O-][Cl+3]([O-])([O-])O	15,4,14,17,2,13,7,0,20,18,21,12,3,5,9,22,8,6,16,1,10,11,19	11.282049213153174,15.626421036402448,10.455623501140494,11.65529029216303,9.452412408889344,12.237753482582761,13.8544381726242,10.57878515906485,13.532325095322435,12.381076386665868,17.689789735013605,18.96891231964763,11.361918321781545,10.505207617017717,9.682214184227618,9.367326785526515,14.989217747483039,10.057737133414761,11.356693109654756,29.775613217094353,11.356693109654756,11.35669…	23
497	CC1CCC2(OC1)OC1CC3C4CCC5CC(O)CCC5(C)C4CC(=O)C3(C)C1C2C	3,5,6,19,13,0,15,18,30,12,9,17,7,2,21,27,25,16,29,10,14,11,24,4,26,22,28,8,1,23,20	7.643946896481321,12.792959830283488,8.258019878390751,7.309986616426595,10.711548828716314,7.367416904802649,7.369860454768041,8.200225946784467,12.607674750113784,8.128354466767615,9.290137902018596,9.74395799636839,7.986952051025565,7.616345142683693,9.712107289582473,7.659121066943024,8.804163493765355,8.1590303977009,7.682102513095723,7.483498891117033,21.91038290582217,8.378376058106351,12.…	31
498	Cc1ccccc1C(OCCN(C)C)c1ccccc1.O=C(O)CC(O)(CC(=O)O)C(=O)O	9,12,13,5,22,29,19,15,2,20,28,10,16,18,32,31,0,4,3,14,27,21,17,1,6,26,23,8,11,25,30,7,24	7.721085763792856,9.439399983937605,6.750588484704151,8.028811397181455,7.787539431945772,6.571040587195041,9.502902906053336,16.7925492583381,11.022288177453433,6.310905132617321,7.2273757016300655,11.881230949438745,6.366458157313884,6.366458157313884,8.701700909135962,6.667812672067142,7.332002453815432,9.308065197297296,7.332002453815432,6.667812672067142,6.990005834039932,9.182443278767082,6…	33
499	CC(C)CCCC(C)NC(C)C.Cl	10,11,0,2,7,4,5,12,6,3,9,8,1	18.2648059632629,36.237074486794874,18.2648059632629,25.358914205804453,20.557465969468453,20.745600086636827,23.91847170446998,19.49295383901334,32.265037042554454,27.828430375317097,18.00805168948135,18.00805168948135,21.05033977101992	13
500	Cc1cc(O)c2c(c1)C(=O)c1cc(O)cc(O)c1C2=O	19,16,4,9,0,2,3,15,11,7,13,6,14,1,10,5,17,8,12,18	11.736433594912953,15.492359590740293,12.014233426912583,12.683257474731349,10.969920387566944,17.16531715120435,14.624986413517021,13.541896996903219,17.196853569039362,11.384697893761754,16.275050866359365,13.0218342316184,21.73991099020894,14.069580337371988,14.710707083796237,12.902613260455823,10.969920387566944,17.165317193783252,31.53980029593002,10.795310314788352	20
501	COc1cc2c(cc1O)CCNC2C	13,0,10,8,9,6,5,1,4,12,11,3,2,7	17.59550013951229,22.029363141395145,25.635805481579148,24.466880586347536,22.74402215704321,20.806413798592978,19.780870686459814,28.528946925245684,17.90297696349443,19.21301787020638,17.817900356058082,23.953973183874034,22.74687151279067,16.77746142758405	14
502	Cc1cccc(C)c1OCC(C)N.Cl	13,11,9,0,6,12,2,4,8,3,1,5,10,7	18.192220828321286,24.665322228334833,19.02187454747035,21.796496622133404,19.02187454747035,24.665322228334833,18.192220828321286,33.17205367004499,20.894343590654888,18.17207323666661,27.47848492796765,18.02525898197199,18.822103784041232,17.880352978412695	14
503	Cc1cc(C(C)(C)C)c(O)c(C(C)(C)C)c1	12,13,14,5,6,7,0,15,2,9,1,10,3,8,4,11	15.371871792907761,22.32889693642209,15.853861625888376,23.273090071044855,30.762772868911263,13.61572708055609,13.61572708055609,13.61572708055609,24.494683485536363,16.33073699733358,23.273089105961837,30.762774139468085,13.615727068405238,13.615727068405238,13.615727068405238,15.853861131006841	16
504	NC(=O)CCCCC1CCSS1	9,8,10,6,5,7,2,0,3,11,4,1	24.909947732696303,39.52151056472212,24.879640165832818,25.27318932441994,27.85975413466803,21.867167115211476,21.81829403806477,24.566030992660664,20.980650513432913,20.11016272590495,21.09295731573365,27.120697749429375	12
505	CCN(CCCCOC(=O)c1ccc(OC)c(OC)c1)C(C)Cc1ccc(OC)cc1.Cl	6,18,15,24,30,9,5,0,28,1,31,4,21,17,12,25,29,14,22,16,7,3,11,23,13,19,27,10,20,8,26,2	7.556528261047777,7.677836411312445,17.862112797272843,9.195473155981734,7.918582866666828,7.475192286714434,6.577236288023403,9.133021754416394,13.590002215758421,7.138440247275854,12.158378135354713,9.888928294094502,8.257400727830817,10.730798181699345,8.434154297894555,6.928361110276444,9.119265686487768,8.06833864870713,6.9283611075807015,11.559060342005967,13.3620310933038,8.001953687780759…	32
506	CON=C(C(=O)NC1C(=O)N2C(C(=O)OC(C)OC(C)=O)=C(COC(N)=O)CSC12)c1ccco1	27,9,13,5,0,26,23,16,20,22,25,1,28,31,6,33,14,21,19,15,7,34,17,2,32,8,12,4,11,30,18,3,24,10,29	6.525240398839122,7.1178502072597265,8.450542931070947,13.036159534662811,9.521725976073546,6.165571113448074,7.272487657953442,8.257244122787384,8.770973648807837,6.085520144728269,13.080353096595964,10.698527587211682,9.495190202199572,6.135447186894629,7.35719800712261,8.128540372488645,6.609317926959152,8.422242805202735,11.864781597162995,7.573252499651273,6.660042516469372,7.367544515102976…	35
507	CCN(Cc1ccc(Cl)nc1)C(=C[N+](=O)[O-])NC	15,5,17,10,14,16,6,1,9,0,8,4,13,3,12,7,2,11	14.648956504712249,14.144518007407886,23.035754913580597,19.9180700216093,17.893295065674458,12.857681847774064,13.47984871076186,22.374850071326357,15.196433798322676,14.332221785094578,13.246376427021447,27.27352335790055,19.91884622219367,19.223308652814005,13.290364851171933,12.750847693809181,13.367061416676723,13.048041861809896	18
508	CC(C)NCC(O)COc1ccc(COCCOC(C)C)cc1.O=C(O)C=CC(=O)O	20,19,15,0,2,16,30,25,6,4,29,23,11,21,3,13,5,8,17,22,10,7,26,27,18,14,1,12,9,28,24	7.203928550996334,11.60901367099721,7.203928550996334,9.060943904070864,8.120516656432283,9.662098286265955,7.568368044856452,10.575989789271244,9.888654035195923,13.162536556104879,10.49226985688436,8.8433338239556,12.003067509271187,9.366587777141813,11.426470471633348,6.935471096832753,7.288081313425192,10.442163589352258,10.917518585745693,6.703091634990397,6.703091634990397,8.8433338239556,1…	31
509	COC(=O)CC1C2(C)CC34OC5(C)OC6(C7C(=C(O)C(C)C)C(=O)OC(c8ccoc8)C7(C)C(OC(C)=O)C(OC(C)=O)C6(O5)C13C)C(OC(C)=O)C4(O)C2OC(=O)C(C)C	7,32,53,12,18,39,34,57,48,13,33,23,3,0,20,21,54,44,42,37,51,10,59,60,55,4,50,41,36,24,6,27,22,8,28,26,1,30,17,47,25,2,16,56,46,35,40,5,38,19,9,29,52,49,58,11,31,14,15,43,45	3.645064802553748,4.594213689747969,5.447538703914925,3.5876920538144885,3.971419563039462,5.978684626166782,4.003527705737711,2.983644101837329,4.23778600177046,6.043788859795299,3.8137163365272375,6.729659609466794,3.118012428818794,3.4539111123012707,9.640933371993,9.731839642525287,5.547679893213329,4.762362797659715,3.2499997157146527,6.020317708562795,3.6900843952003317,3.6900843952003317,4…	61
510	O=c1[nH]c2ccccc2n1CCCN1CCC(n2c(=O)[nH]c3cc(Cl)ccc32)CC1	25,7,14,29,4,20,22,19,5,0,2,26,28,15,24,12,6,11,18,1,10,3,8,23,16,21,9,27,13,17	8.626773448984736,10.075380494206897,8.776842088089309,10.400638394938127,8.284106104387305,8.558116461726954,9.402589813578729,7.900353147837436,11.133476511051398,12.26572703075361,10.206045108308885,10.007086868761675,9.348134124458724,15.247982333628883,8.085560871051698,9.114759109033898,11.450265839768676,17.1662848528358,10.04912638626773,8.537939052046553,8.327488055365379,11.808151591621…	30
511	C#CCCCCCCCCCCCC(O)CC(O)CO	19,11,17,14,8,7,9,5,6,10,3,12,18,4,2,13,0,16,1,15	17.659735531284227,18.887586868833736,15.556217177072526,14.211296103894696,14.755783450324074,14.090317284222678,14.090317284222678,14.090317284222678,14.090317284222678,14.090317284222678,14.144798390101627,12.744150259066359,14.392061920370892,16.073345010401667,13.58715436456258,19.19400858529842,18.674878820776925,13.256341604748727,14.680711701745153,11.730345184099846	20
512	Clc1ccc2c(c1)C(N1CCNCC1)=Nc1ccccc1O2	19,16,3,10,12,13,9,2,6,0,17,4,20,15,14,18,8,11,1,7,5,21	12.415732743587782,16.672264086795607,11.463304068864076,10.468698922108144,12.979084764607236,20.40122896432875,12.114525350567403,19.414970844867625,15.151444000453907,11.11712028019245,10.774847316773034,15.449611565341897,10.774847316773034,11.11712028019245,14.129841394227682,13.84499027591663,10.42224843834991,12.648499639406495,14.22189846097534,10.415587619238053,13.373392704292186,20.628…	22
513	C[N+](C)(C)CCOP(=O)([O-])OP(=O)(O)OCC1OC(n2ccc(N)nc2=O)C(O)C1O	28,30,13,9,16,14,8,12,6,15,17,29,26,0,3,2,21,27,20,23,19,5,4,18,24,22,25,11,7,10,1	8.2635598951674,26.72932707017752,8.2635598951674,8.2635598951674,9.509966076730036,9.487000711364072,7.295297230702983,13.79904903012719,6.883854343774129,6.633471428796821,21.157376324710626,13.740974608866946,7.066199407676304,6.480157532372669,6.81673711059555,7.719135903986154,6.725527687318373,7.733602266533109,9.959492738853424,9.444295919063716,8.786305871914903,8.389544241787444,11.32676…	31
514	C=CCN1CCC23c4c5ccc(O)c4OC2C(=O)CCC3(O)C1C5.Cl	18,4,2,19,21,16,5,17,15,9,1,24,3,8,14,12,10,0,13,23,22,6,11,20,7	12.348060549689695,10.484031615939488,8.7223171499645,10.656264239740256,8.628746260547802,10.02866179803094,17.533829060237608,19.42028920500887,10.788609062332386,10.152864381058851,11.421452448825208,18.266933306456835,11.417255464984793,13.006658779573613,11.183542013201066,10.128933676925941,9.986763086224515,10.087292586904358,8.4902916818762,9.185075976594804,19.15011426758427,9.4920583527…	25
515	CCC12CCCN3CCc4c(n(c5ccccc45)C(O)(C(=O)OC)C1)C32	7,5,21,0,23,3,13,1,8,19,9,16,22,4,14,6,11,15,17,12,20,24,2,18,25,10	8.899759343646839,9.01652525706969,15.099320305216668,8.99481471953287,10.887569646298733,7.99916111365029,11.495564416218246,7.580600628807689,9.068615116282658,9.430370994679027,20.340556182083667,11.685402557598639,13.24418433710524,8.99841254014665,11.001876215622461,11.878498293832411,9.702851112780753,12.527778181224097,17.63893288729013,9.178701790794651,14.412869625421525,8.89853875140441…	26
516	O=C(O)COc1nn(Cc2ccccc2)c2ccccc12	16,10,14,19,17,13,11,18,6,2,0,5,9,4,3,12,15,20,7,1,8	13.1918817799742,20.48827332758082,12.814299706522423,14.631469974185155,14.365836094075338,14.02427627943688,12.796837277826842,19.780447885103047,21.166101112321478,14.35166868683881,11.047242787841231,11.932207692734654,15.087196710254819,11.932207692734654,11.047242787841231,16.510003930423395,10.645123319525727,11.81711061754321,12.441477024029144,11.438575852662314,18.490520712162827	21
517	COc1cc2ccc(=O)oc2c(OC)c1OC	16,13,0,6,8,5,12,15,2,3,1,9,14,10,4,7,11	14.854824451955196,17.90707844990537,16.025022927671657,16.12713658233405,21.932352337520555,15.63367159478365,14.940308697769057,23.380099748959754,15.491149400018898,19.099911368626625,20.784139573108394,24.275081650121127,15.958104138087934,13.991701396795168,19.612450580578283,15.995266275451273,13.991700957222733	17
518	CCCCCCOC(=O)N=C(N)c1ccc(NCc2nc3cc(C(=O)N(CCC(=O)OCC)c4ccccn4)ccc3n2C)cc1.CS(=O)(=O)O	32,5,6,24,0,8,37,19,39,34,44,14,4,38,11,40,31,29,35,45,13,36,27,50,1,2,30,21,49,48,3,43,7,9,18,10,33,17,22,16,42,28,46,12,41,20,26,23,15,47,25	4.292160349668835,5.306459045217695,5.395519637853782,5.506655788210979,4.489263900670254,4.155594080586512,4.192587229566911,5.5689556132847295,4.343931825449531,5.802174147975151,5.855882914191158,4.684442711763027,7.22645534728507,4.921515383648497,4.477651727625912,10.247690478217908,6.150880304921871,5.979923566192143,5.852039131146725,4.420049694017495,8.110766297557333,5.457434131050819,5.…	51
519	CC1OC(OC2C(Oc3cc(O)c4c(=O)cc(-c5ccc(O)cc5)oc4c3)OC(CO)C(O)C2O)C(O)C(O)C1O	34,40,30,36,32,38,0,29,22,19,1,27,14,11,7,3,28,31,33,26,35,5,2,4,39,23,18,9,6,21,15,24,16,8,37,10,17,13,25,20,12	5.284210670300114,5.691941722980106,6.470933811382552,6.247725115762465,6.482451976458819,6.445852649016147,7.013492213314735,5.938892347839997,7.687658583579819,6.941505159073118,9.605593880802175,5.887266015707142,18.18516470244502,11.441988764969198,5.742715343569657,7.500803621212968,7.553588053109694,10.230260759868532,6.785046283948747,5.661444525499961,17.380588097770655,7.459963450194197,…	41
520	CC12C=CC(=O)C=C1CCC1C3CC(O)C(O)(C(=O)CO)C3(C)CC(O)C12F	14,25,8,22,19,27,23,20,18,24,0,13,2,6,9,16,3,7,5,12,11,10,17,21,1,15,26,4	9.081437020711736,13.46458438198896,9.224145323198162,9.917272822421626,22.996458116776004,10.445151106148831,9.379362329473214,9.919144581566787,7.894589568044457,9.437467050855037,11.3724671237287,11.203780719893974,11.184697806653265,9.09441607305779,7.163197962463518,16.469471264463202,9.815822954719795,11.49837266497342,8.765442850350599,8.305190735114582,8.75566602573598,11.561508496524755,…	28
521	OCC(O)CO	0,5,3,1,4,2	38.87696261378005,50.64288580790162,74.0601058062166,46.900201160577126,50.64288580790162,38.87696261378005	6
522	C=C1CC2C(CCC3(C)C(=O)CCC23)C2(C)C=CC(=O)C=C12	6,8,15,0,11,2,16,17,5,10,1,12,19,20,3,21,9,14,13,4,7,18	10.630784737802045,12.132764802285223,10.845874387829085,14.37027661298633,19.087820154556525,11.718859967688315,9.878957570006591,20.560858715762137,10.274007170926765,15.247487005079151,11.851584361034822,10.834767154963615,12.136068130726912,16.64097321691223,15.664318263123263,10.544549030200855,11.414028765153475,11.435272082679132,24.287709646330754,12.319360880928784,13.253614298097077,14.…	22
523	CNC1CC(N)C(O)C(OC2OC(CO)C3OC4(OC(C(N)CO)C(O)C(O)C4O)OC3C2O)C1O	25,35,7,27,33,29,23,14,21,5,13,10,0,12,11,34,24,32,22,8,3,4,1,15,2,6,9,16,19,30,26,28,18,20,31,17	7.44809722213175,8.340948887023828,8.508264892028805,8.138864334017839,8.335721789437216,7.09225301862169,8.579255040429402,6.387760802270336,7.914196800673366,8.77399231184971,7.383611650497173,7.718314120837007,7.535467065419638,7.308668724712319,6.827817982367362,8.38380815251729,9.09999564819735,14.257800669525736,10.401277837692746,9.886290593472935,11.403544937842511,7.079531962684982,7.875…	36
524	Cl.NC(Cc1ccc(Cl)cc1)C(=O)O	5,10,6,9,0,13,12,8,1,4,7,3,11,2	16.893747188815713,19.71911519425338,34.55987965533858,28.438534951419562,23.154601204631025,16.713506509992833,16.78662650729528,26.269964967097614,18.470087393216076,16.78662650729528,16.713506509992833,30.173987811856918,18.2733600148349,17.04645797985721	14
525	O=c1c(-c2ccc(O)cc2)coc2c(C3OC(CO)C(O)C(O)C3O)c(O)ccc12	24,18,20,22,0,27,26,5,8,17,9,4,11,10,15,23,16,19,28,25,14,7,21,12,3,29,13,2,1,6	7.485853883859804,20.21683741617015,13.608976931311176,11.907680748518018,8.211710851115626,7.888719318056231,21.61360125548525,10.497590609049425,7.888719318056231,8.211710851115626,8.325272081419811,8.274667231307816,11.37561997081501,13.300858060363666,10.113507911402834,8.539810143920462,8.910349416051744,7.907673161622357,6.98558326853707,9.759462299844003,7.053736756452495,11.12851190790023…	30
526	CCN(CC)CCNC(=O)c1ccc(N)cc1.Cl	9,15,12,17,0,4,3,1,14,6,16,11,5,7,10,8,13,2	13.111926275960274,13.467074609186954,27.773743196623386,13.467074609186954,13.111926275960274,16.1374916989589,14.883061433094541,17.248075480572865,25.01646415953291,12.0003504250344,22.243536344962187,15.775827269113496,12.850819690356717,26.839745349338035,14.359487803973012,12.850819690356717,15.775827269113496,13.086748757236354	18
527	Nc1cccc2c1CN(C1CCC(=O)NC1=O)C2=O	11,18,16,13,0,4,2,3,15,1,6,12,7,17,14,5,9,10,8	12.183944163196415,15.38114180252886,14.243235734822505,14.794159435954484,12.826002385823799,18.7950933240936,15.816223447560319,17.539026666345293,21.930337390745976,18.997400621359688,21.84625482265254,11.318354810180594,17.116613142599803,11.900370709583498,18.549729090998866,15.04249828921455,11.875689768676224,18.455282803042778,11.388641528221328	19
528	CCC1(CC)C(=O)C=CNC1=O	0,4,6,11,7,9,5,8,1,3,10,2	18.268138563870245,26.589502576276566,48.74058114079526,26.589502576276566,18.268138563870245,25.6860201883619,19.49027632404289,20.580776387102553,25.85561179289848,22.393359011010027,27.950213679035635,19.587881535822042	12
529	O=c1[nH]c(=O)c2ccccc2o1	9,4,0,6,11,7,8,1,2,10,3,5	21.912332131027135,25.362915589272227,28.44965083702845,30.217764792963855,20.561663139174918,33.58223032345995,22.018526170781104,23.331962394920986,23.63055068155517,19.278194255894043,29.14672115602297,22.507492454955347	12
530	CC(=O)OC1CCC2(C)C(=CC=C3C2CCC2(C)C3CCC2C(C)C=CC(C)C(C)C)C1(C)C	23,30,29,8,27,32,33,15,24,5,20,17,25,22,6,3,19,2,4,13,0,18,11,14,7,26,21,31,12,1,28,10,16,9	8.935013880665782,12.596784411569377,7.668315685227743,7.082902469310271,8.408066486301312,6.647613916573379,7.067377410648976,9.758587912234349,6.371280180686869,17.763665682528867,14.648441047800578,9.083802824658038,11.846103157527967,8.580295871146506,9.232451976524302,6.555771739536782,15.22197691772452,6.678313728552881,9.06358125817495,7.461663520080025,6.675069086246355,10.031571646717554…	34
531	CC(C(=O)O)c1cccc(C(=O)c2ccccc2)c1	17,13,16,14,4,6,8,3,7,18,15,12,0,11,5,2,9,1,10	16.86839097995106,22.112074338481747,18.144987269115504,12.871920574263626,12.286338377816705,17.786731431726352,12.534072213689784,13.283315419050254,12.602344562426865,18.54983263580651,31.897276792573383,17.109385882562478,16.35294058086582,11.386118684255038,12.007455965031099,15.975216437629557,12.007455965031099,11.386118684255038,14.838024177428439	19
532	CN(Cc1cc(Br)cc(Br)c1N)C1CCCCC1.Cl	16,14,18,15,0,4,17,13,2,7,9,11,6,8,3,5,10,1,12	13.081013782095383,22.624053065141183,14.521148955565863,17.801504519025897,13.788558934582383,18.13546800879338,17.180589086845416,14.671342824934968,17.509652523527606,15.388347637583124,18.67864624218781,15.765318955935058,24.491895137180094,13.797283056366709,11.492196747800321,13.060450635908623,11.492196747800321,13.797283056366709,12.723051925852346	19
533	CCC1(c2ccccc2)C(=O)NCNC1=O	0,4,8,11,13,10,15,5,7,9,14,3,6,12,1,2	12.866366937087935,24.449900912505647,40.56414078216767,21.16891840864445,13.181313350699373,16.250940902696094,21.880631608229002,16.250940902696094,13.181313350699373,20.531583892774044,14.14109451841701,13.409306689227368,24.04156072922017,13.409306885292597,20.53158513000971,14.141094890640563	16
534	CC(C)Oc1ccc2c(=O)c(-c3ccccc3)coc2c1	16,12,9,18,0,2,15,13,5,17,20,19,6,14,11,4,3,7,10,1,8	11.260366532171238,17.71423106855945,11.260366532171238,17.084838163253146,16.406076579807166,11.441695606737984,13.630674493862887,17.31521761475595,30.36023801687406,10.788802752751497,17.480554046574973,15.637190630266549,10.755200862942718,11.267467600868248,15.557145711901502,11.267467600868248,10.755200862942718,12.61090710341522,10.955205426987948,13.608678204851447,12.842475794051996	21
535	CNC1C(OC2OC(CO)C(N)C(O)C2O)OC2CC(N)C(OC3C(N)CC(N)C(O)C3O)OC2C1O.O=S(=O)(O)O	36,32,15,30,13,25,20,9,11,28,1,0,8,5,16,7,17,18,34,19,24,14,33,27,31,21,4,29,23,6,3,26,10,35,22,2,41,40,12,37,39,38	5.9022256802745545,5.68104301338461,7.8500618091857035,7.44455619774088,7.0333328967171695,6.066502734094669,7.318167970726776,6.393545177779728,5.940607118369357,5.473892356501878,7.56952520274352,5.506434705312117,8.833982598393035,5.229186105869289,6.81450994272744,5.207611734236692,6.38067777560353,6.4654294750725825,6.494575595450428,6.6019919512982455,5.40302058862288,7.011168930221159,7.71…	42
536	O=c1oc2cc(O)ccc2s1	7,0,2,8,6,4,9,1,3,10,5	23.211532990753756,28.262553340420695,23.767580943414927,28.60511736501939,26.064597031043366,40.44447409527493,25.774642443619072,22.794454474118524,23.9095665218192,27.89032838220008,29.275156267918632	11
537	CN1CCN2c3ccccc3Cc3ccccc3C2C1.Cl	16,13,9,0,2,20,3,12,19,7,15,17,14,8,10,6,4,18,5,1,11	11.158232793211925,19.167685051637807,11.234302065553479,12.670024267339603,15.787743025066437,18.792835922577055,14.868311437254295,13.41541434107602,13.864017180079816,10.66111968808399,14.261248903989316,25.08079302894474,13.10095423356687,10.505915965666635,13.86401702369584,13.700535347763424,10.502526292577375,13.722904877751706,18.154729042726093,13.198115017556109,12.288574584135734	21
538	COc1ccc(-c2cc(=O)c3c(OC)c(OC)c(OC)cc3o2)cc1OC	13,16,3,4,0,19,26,9,12,15,20,25,24,1,18,17,6,23,22,7,14,5,2,8,21,11,10	8.908171356047417,10.471524393527925,14.14386971876955,8.86284018460718,8.875771342572975,13.051864728258792,10.897952247527414,11.677232831945716,14.32666427257935,9.027774964889417,18.850823852757443,16.5002570049255,9.293616044189534,8.501688087667373,11.806928463280187,9.643729571675049,8.501688087667373,10.818653806578354,10.584802175959325,8.908171359263617,9.961219872842761,14.655041050493…	27
539	C1CCc2nnnn2CC1	6,4,9,8,2,1,0,7,5,3	32.05411975916649,29.40087864575616,27.901804059511043,37.13379654588061,25.71738260932033,35.68969598974218,25.39165862440131,33.09827066582511,27.25900784111581,26.3533868696395	10
540	C[n+]1ccccc1C=NO.[Cl-]	9,5,4,2,10,7,3,8,0,1,6	28.48241300359949,34.8359008473344,24.2333885449916,27.217192434822202,24.117099333088834,22.935344891156987,35.676203017123036,26.025728473905463,28.48122988536487,22.547710031038136,25.447790652542594	11
541	COCC1=C(C(=O)OC(C)OC(=O)OC(C)C)N2C(=O)C(NC(=O)C(=NOC)c3csc(N)n3)C2SC1	36,16,15,19,6,0,23,27,9,2,12,35,3,21,7,26,33,29,30,32,1,20,10,25,8,13,18,5,28,24,22,4,11,14,31,17,34	5.887031221173038,7.833599705340482,6.174496821008097,6.777557115588225,10.339264823145424,9.290790742377801,5.803104297494093,6.865246961602372,8.539406410398584,6.173358595016641,8.202955649162545,10.48991184331283,6.328700330225436,8.599593149169486,10.675152943587426,5.774291241653222,5.774291241653222,12.618161879485378,8.625278800559716,5.779596524284961,7.853952490972818,6.841030674280442,…	37
542	CN1CCN(CCCN2c3ccccc3Sc3ccc(Cl)cc32)CC1.O=S(=O)(O)CCS(=O)(=O)O	13,0,17,28,34,27,25,32,33,24,2,18,5,23,3,20,21,10,7,11,16,14,6,22,12,19,9,4,8,1,29,30,26,31,15	6.189470779270762,10.88243694385163,6.662491253882747,6.991709023423012,9.813626223825835,6.718904030087272,8.28917853118399,7.50025566911789,10.315044623246635,9.807909919065409,7.265806768729803,7.587096184632159,8.760053759542629,6.102052068119504,8.066215744423957,18.807342526066336,7.893736356127178,6.326300390504897,6.691617157284767,9.447095841394898,7.157194225845144,7.254559034616236,8.3…	35
543	COc1ccc(-c2c(O)c3c(OC)c4c(cc3oc2=O)OC(C)(C)C=C4)cc1	4,26,27,3,8,12,17,19,11,15,23,22,14,25,24,0,20,5,18,1,13,9,16,10,21,2,7,6	9.48493496801699,12.68801305497799,16.639360428487628,7.66077382300863,7.519241674002831,11.261352175417404,17.971817606114193,16.937213332472304,7.866137308395526,14.083194425154932,14.451163033867479,8.120832422548109,7.921530736114538,12.97952438385072,8.664363853633393,8.234729495536147,14.208430416969343,7.937267739127481,12.686821627008602,8.054986001471992,10.08276647623278,14.994818612503…	28
544	Oc1cc(O)c2c(c1)OC(c1cc(O)c(O)c(O)c1)C(O)C2	17,13,4,20,11,18,15,8,7,10,0,16,12,2,3,6,5,9,21,19,1,14	12.834227656292555,21.47590317899447,13.415898193637972,13.574016324433599,10.164953158491684,15.079307244013748,13.58197393747831,12.007427283082492,11.800561237265342,15.280118838898474,12.187333023641244,11.067108782008274,13.310446753661365,9.784067534616028,21.752585839072694,11.755994541384993,13.31044659108737,9.784067382402995,11.06710894798742,19.905042242055046,10.649708690471002,16.211…	22
545	CCOC(=O)C(CCc1ccccc1)NC(C)C(=O)N(CC(=O)O)C1Cc2ccccc2C1.Cl	0,4,23,13,9,18,16,1,33,2,7,22,27,30,12,10,28,29,15,25,32,31,26,11,3,6,5,20,17,8,21,14,24,19	6.143113382242392,7.279823847784416,7.377300535597886,9.966307222544845,6.8260785733982505,10.471632685017529,10.128077947585542,7.544760777353064,10.881798558955769,7.0758695959957425,7.879705961155185,9.9608148179086,7.879705961155185,7.0758695959957425,12.884102741547384,8.155143660434977,7.213738943555642,10.804984716698517,7.186508165743351,13.631731910048973,10.541297940653738,10.9926044255…	34
546	CCNC1CC(N)C(OC2OC(CN)=CCC2N)C(O)C1OC1OCC(C)(O)C(NC)C1O.O=S(=O)(O)O.O=S(=O)(O)O	32,19,6,17,26,30,29,22,27,24,0,2,14,1,8,5,15,9,3,23,13,20,12,36,37,42,41,7,18,40,38,33,35,10,31,21,16,11,25,4,28,39,34	5.463687637720785,5.853117807764635,5.585094077230666,6.152228787072078,8.721483841867656,5.957888834756874,4.840336473595004,6.787048269510694,5.950995601302553,6.0589797492539095,7.144536205229075,8.384526548648852,6.676810866174479,6.494322864748017,5.8071564795482,6.006956058325148,7.939418899357394,5.105316610535725,6.852455613257904,4.717407011261446,6.642536135321268,7.844212782551028,5.33…	43
547	CCOC(N)=O	0,5,4,1,2,3	40.38180855620885,47.63807833683677,51.80367345223203,70.4295636350289,47.02678914630087,42.720089548325625	6
548	O=C(O)Cc1ccc(-c2ccccc2)cc1	5,15,10,12,9,13,2,6,14,0,11,4,7,3,1,8	17.101730661073802,25.420744148461374,16.58473010970919,25.03064011698006,23.733595375160796,13.875734742643534,16.859302509430556,24.70283909357385,26.529545472003512,16.101723381550975,14.429979672597248,18.362693725088313,14.429979672597248,16.101723381550975,16.859302509430556,13.875734742643534	16
549	CC1=C2C(=COC(C)C2C)C(O)=C(C(=O)O)C1=O	7,15,9,11,17,14,4,5,1,0,8,6,3,16,13,10,2,12	14.965251662724759,14.215275510476195,24.559028331656002,18.215678463020588,13.173586087057618,13.51955530323902,16.597919306499524,11.732526533844965,15.025310336350223,12.421994395717764,21.739257144028663,12.646741827946233,34.4710719923678,20.1782013684351,12.989716829040606,12.129806690744989,18.519371466420118,12.899706472835522	18
550	Clc1ccc(CON=C(Cn2ccnc2)c2ccc(Cl)cc2Cl)c(Cl)c1.O=[N+]([O-])O	2,6,22,24,11,12,17,0,19,3,21,25,14,13,23,28,26,7,15,10,5,29,4,20,1,18,16,8,9,27	8.235637152887634,10.622789213477503,7.443958419986289,8.257928478516973,10.194134395540445,9.946741603314862,7.6160137641418135,9.835262698878054,14.253775568533442,16.4543464827875,9.908512707537724,7.830638480227194,7.93323024648997,9.361988882024875,9.30052035700645,9.852634283684878,11.040747292034197,8.08871646923943,10.622789787812494,8.235637152887634,10.518940177542376,9.129425954481107,…	30
551	CC1(C)C(O)CC(=O)C2(C)C1CC(=O)C1(C)C2CCC2(C)C(c3ccoc3)OC(=O)C3OC321	4,20,0,2,18,9,27,3,13,5,7,12,29,6,15,17,21,23,8,22,11,28,24,26,16,10,14,25,31,19,1,30,32	5.942827139996764,15.278632498581587,5.942827139996764,6.774141349090296,5.802272213108166,6.904334162127368,7.259113690372699,7.011071267386893,8.632451943040207,6.719702153406144,9.90919158569521,8.92468770462072,7.1580410325836805,6.7991409904594615,10.737137148745644,7.496909004050378,9.70009610441046,8.061002754875501,5.949435464585788,14.357957926820502,5.900258576390098,8.149387276518594,8…	33
552	COc1c(O)cc2oc3cc(O)c(CC=C(C)C)c(O)c3c(=O)c2c1CC=C(C)C	19,4,0,22,11,17,16,28,29,1,9,5,14,26,25,7,6,2,23,3,10,13,18,8,24,12,15,27,20,21	7.282714610268145,7.741147098397036,9.955695616692523,10.226354233280276,7.158872352018975,8.003242606751868,9.94006084455576,9.825428082112909,11.947176521322023,7.886296080809174,10.478666887473068,7.304073708562541,13.297033692087993,10.655371519096649,8.259021390884286,15.097597341093191,7.60779519091419,7.60779519091419,11.88068972316249,6.971317027011069,15.870779286691674,17.34747636848622…	30
553	CC(C)=CCC1=C(O)C(=O)c2ccccc2C1=O	17,7,9,14,11,0,2,12,13,3,6,15,8,10,4,16,5,1	13.139340053892727,28.309870905708514,13.139340053892727,15.474858755391313,19.99149891019623,21.984175718913313,16.98080386570654,12.666662844203518,18.65778903110185,12.760219020332432,19.047202424437263,13.12052717412006,15.12287071754689,15.12287137527163,13.120527036342526,17.674732785439105,21.731726534431793,11.9549840141044	18
554	OCC(Br)(Br)Br	0,3,4,5,1,2	41.64019936549152,47.66260647420859,84.68664522841573,42.00351768305609,42.00351768305609,42.00351768305609	6
555	CC(CCC(=O)O)C1CCC2C3C(O)CC4CC(O)CCC4(C)C3CC(O)C12C	13,26,19,16,14,20,18,25,0,17,22,1,28,9,12,15,2,8,6,5,10,3,24,7,23,11,27,21,4	7.961985141402678,9.05018082784953,9.475979027749403,11.787384435110638,21.975154028306846,10.696188727352805,9.778685007399403,12.186391843264559,9.724143587685816,9.098979799891808,11.140204940806127,13.179984310059792,9.145573484216566,7.016217288281026,7.498576164798563,9.306671732338131,7.41386364717617,8.269158695387873,7.742738523837019,7.33200201250291,7.583207257208399,19.592519456549766…	29
556	CC(C)NCC(O)COc1cccc2ccccc12.Cl	0,2,12,10,15,14,8,6,19,11,7,16,4,17,3,5,9,13,1,18	11.837275246284648,21.35072579781989,11.837275246284648,15.237594494465142,13.98924940860887,16.108639783429666,12.930897463244023,13.63553210967801,12.454728203942054,18.221468695439384,12.135253879270735,13.3431476864789,11.937952534120981,21.290112786227823,12.318193800805588,12.199204057804295,13.780372792156399,15.086690078605884,27.34030168462776,12.965384755435238	20
557	CC1CC2C(C(O)CC3(C)C2CCC3(O)C(=O)COC(=O)CCC(=O)[O-])C2(C)C=CC(=O)C=C12.[Na+]	6,0,2,1,7,9,18,27,16,20,17,28,25,24,29,31,32,14,12,5,34,15,21,33,10,11,26,22,3,4,19,23,13,8,30	5.744802421651897,6.299326653097508,6.129737019451552,11.225688266073107,11.41314481705193,7.912699205538942,5.480799073173315,6.51460963816497,13.517741150179049,6.540767377846334,9.359504498599549,9.660987373172233,7.622332770843044,12.537764447850336,7.56269443357813,8.31141962191758,6.65493296678322,6.853780566707414,6.548332003781964,11.600302768918468,6.679872011669416,9.143842508354268,10.…	35
558	C=CC[N+]1(C2CC3C4CCC5CC(O)C(N6CCOCC6)CC5(C)C4CCC3(C)C2OC(C)=O)CCCC1.[Br-]	13,11,17,19,26,20,16,35,36,28,9,8,34,37,23,2,12,1,15,30,10,14,33,6,21,4,18,32,38,0,25,29,27,24,7,3,22,31,5	8.857807258365696,6.879465100596448,6.105751368697369,11.742047874430442,8.620342566980966,14.922715648732252,7.60805433948552,10.27289680956163,5.8826257910986754,5.59005296114627,7.267796505260761,5.374847365383161,6.409392285400811,5.3382468084096075,7.269432500267598,6.9483648149168715,5.524655318436984,5.403479876484183,8.652244853913302,5.403479876484183,5.524655318436984,8.166333308618036,…	39
559	CC(O)C1C(=O)N2C(C(=O)O)=C(SC3CNC(C(=O)N(C)C)C3)C(C)C12	2,24,0,15,21,20,5,13,22,18,10,14,12,9,23,16,11,4,1,3,19,6,7,8,17,25	8.578049634377983,11.179597142315988,8.17748393267189,14.37460118130183,11.166787492531558,8.853078642356211,15.331475988971405,16.740149834665424,16.857447124875183,9.66307575953103,9.056239524806887,10.848886927818956,9.615742834829279,9.014730745139165,9.127963278239594,8.597784483295998,10.021398030466809,19.425774967235487,9.05146692318209,15.225451650683102,8.84655599759667,8.84655599759667…	26
560	O=c1cc(-c2ccc(O)cc2)oc2cc(O)ccc12	9,6,0,16,5,10,8,15,13,3,11,17,2,4,1,12,14,18,7	12.047879763962541,17.728314381514778,17.506332718170583,14.525964847882264,17.687203865614705,13.345139378696317,11.773896861006492,23.905072159690448,13.662776969409592,11.773896861006492,13.345139378696317,16.00509596902701,19.077554301649783,14.031300105780232,20.232158191116454,13.864602326202643,12.397118762855811,16.06751765780062,21.023035323290955	19
561	COc1ccc(C2CC(=O)c3c(O)cc(O)cc3O2)cc1O	9,21,12,4,0,19,16,3,5,1,15,18,13,20,11,6,17,8,2,7,14,10	10.445287600210676,11.6897097856763,17.34063516334571,11.59975323750403,10.218551209160054,11.610568327305357,15.44040126635808,17.358372022827993,17.25471042918251,9.458402193740753,22.45212622339021,14.88809541265799,10.06788439087903,13.201240058324387,21.017990727545097,12.558350538819909,11.577421043082708,15.49928786778763,12.597590784047483,10.491788260929736,13.576032927172477,9.655802143…	22
562	CN(C)CCOC(=O)COc1ccc(Cl)cc1.Cl	7,0,2,17,12,15,14,3,16,11,5,4,6,9,8,13,10,1	12.957637935440278,23.557454825262525,12.957637935440278,15.287819309625762,16.885403128631864,15.769545462331722,17.90972209488972,12.845208831975459,20.531555625435416,19.42197214323095,23.25628667525597,15.657530122873128,13.865630585409225,21.9499503308907,14.39145043247844,13.865630585409225,15.657530122873128,13.232034033626395	18
563	CC(C)CC(NC(=O)C(C)NC(=O)CNC(=O)C(NC=O)C(C)C)C(=O)NC(C)C(=O)NC(C(=O)NC(C(=O)NC(C(=O)NC(Cc1c[nH]c2ccccc12)C(=O)NC(CC(C)C)C(=O)NC(Cc1c[nH]c2ccccc12)C(=O)NC(CC(C)C)C(=O)NC(Cc1c[nH]c2ccccc12)C(=O)NC(CC(C)C)C(=O)NC(Cc1c[nH]c2ccccc12)C(=O)NCCO)C(C)C)C(C)C)C(C)C	99,92,93,95,98,96,47,70,69,48,25,26,2,6,11,55,33,77,42,50,72,64,28,20,86,90,12,56,78,34,37,81,15,59,88,3,89,21,65,43,87,36,80,58,14,66,22,44,29,73,51,1,60,82,38,16,7,71,49,27,83,61,17,39,8,30,52,5,74,63,19,41,0,4,67,45,23,85,94,97,91,10,54,76,32,46,68,24,53,31,75,9,57,35,13,79,18,62,84,40	2.3975784642461675,2.0992381897431054,1.6389169063649986,1.8483195008557098,2.3975784642461675,2.2659065197203607,1.6389169063649986,2.146405137067618,2.256605959682915,3.2989733316935457,2.8543526155626613,1.6449974751630945,1.8169553252955528,3.7000679665179494,1.9939566689063077,1.845111573486051,2.1373570862924547,2.2382026448103574,4.6704969268830485,2.3965144368339546,1.6622851861456973,1.8…	100
564	CN1CCCN=C1C=Cc1cccc(O)c1.O=C(O)c1cc2ccccc2c(Cc2c(O)c(C(=O)O)cc3ccccc23)c1O	44,31,41,25,38,22,39,23,0,16,34,5,4,35,18,11,8,40,24,10,2,1,30,43,7,15,14,12,37,21,3,17,33,26,42,36,20,9,13,6,19,32,27,29,28	4.96098886893377,6.210286589513987,6.063744929564551,7.0300291464341065,5.042211496443986,4.98815622609253,9.144730749023427,6.5775502157557515,5.47391306995995,8.088566183185309,5.635808204611736,5.338776674616371,6.934789977687602,8.65401269499124,6.915548837246194,6.838972716635896,4.973903607158933,7.323309315906943,5.070449340971196,9.343874988990127,7.892745301651291,6.99928621251455,4.8189…	45
565	CNC(C)C1CCC(N)C(OC2C(N)CC(N)C(OC3OCC(C)(O)C(NC)C3O)C2O)O1.O=S(=O)(O)O	29,31,8,13,16,0,26,27,23,5,19,24,21,1,4,6,3,12,15,20,32,9,11,17,7,30,10,18,28,36,37,14,33,35,2,22,25,34	6.058146549468789,6.417186640697752,9.862288784366669,6.619098391794965,6.53549219992418,6.207700856772123,6.549128997376089,7.7581674491957395,5.650314412578142,7.493705930959537,7.981081722929945,7.597642852058913,6.867934750785922,5.675011809715203,8.90555976480026,6.867934841589873,5.675011848699784,7.5976428819776505,8.542491625354147,6.27091888360154,7.216891296964592,6.40351350183481,10.46…	38
566	CC(C)C(C)C=CC(C)C1CCC2C3=CC=C4CC(O)CCC4(C)C3CCC21C	0,2,20,8,23,21,19,17,4,28,26,6,10,5,7,11,18,24,16,12,14,25,3,15,9,13,22,1,27	7.75557424330462,16.817961618564354,7.75557424330462,12.168625653348485,8.120672965975686,8.593585920392782,8.3062257652018,8.778669310675452,7.850613552783201,13.069582945730858,8.472790411818991,9.421979451726642,11.412073919258532,14.899365565506727,11.62914560738498,12.48875734841566,11.337731194900684,7.955800407740737,9.440963107064801,7.941906639744031,7.779493823973083,7.875384089682468,1…	29
567	CC12CCC(CC1=O)C2(C)C	9,10,7,2,3,0,6,4,5,1,8	22.791049434010333,38.43431199104088,22.604448451253106,22.692313362884292,26.341919139609658,26.85568884398525,25.02592266112332,22.54957850744175,50.13401737152162,21.28537738543126,21.28537738543126	11
568	CC1(C)C2CCC1(C)C(O)C2	9,5,7,8,0,2,4,3,10,6,1	23.365591128999753,49.72134903400001,23.365591128999753,24.13750238457577,23.98547176042483,21.819703386077876,41.22475112509709,22.690592156985065,23.013934122805935,20.030656970894128,26.644861204265897	11
569	CC(=O)NCCCCCC(=O)O	4,2,11,5,10,0,3,6,7,8,1,9	22.59194506813946,33.43004788126564,21.174332937691354,22.846878507407375,21.137066933792074,21.88389071146957,25.44400864839553,25.944237394491203,27.177568327693727,34.80906272149877,22.244674444082186,21.31628940496011	12
570	C[N+]1(C)C2CC(OC(=O)C(CO)c3ccccc3)CC1C1OC12.[Br-]	11,5,18,4,8,0,2,17,13,21,6,16,14,20,22,3,19,23,10,7,15,12,1,9	9.606611477389366,19.4633257590758,9.606611477389366,12.295801022104559,9.311093853553743,8.997063000282637,10.82874611644364,15.157107148370404,9.590387451155028,26.16621582140577,13.877852369365414,8.675025098125829,18.440197746305774,10.070910287315186,11.680793077029183,15.543717617716526,11.680793077029183,10.070910287315186,9.311093597585556,12.295801602798734,12.110774855187616,10.58205828…	24
571	COC(=O)Nc1nc2cc(C(=O)c3ccccc3)ccc2[nH]1	19,17,13,18,16,14,3,6,0,1,21,8,9,4,5,15,12,20,11,7,2,10	12.03710248415517,12.283022213130593,18.603978673956576,11.279834317152549,14.280258173919705,14.627157328912276,11.701538504334152,15.909641228790846,12.70574611681512,13.416469798190505,28.42883476920541,15.79809502723218,14.857424678368249,10.070665598672335,10.799901992460931,14.748708090235581,10.799901992460931,10.070665598672335,10.189456332023823,9.964704279263955,15.118165885127368,12.30…	22
572	CC1(C)NC(=O)N(c2ccc([N+](=O)[O-])c(C(F)(F)F)c2)C1=O	21,5,12,8,18,17,16,13,19,9,0,2,4,3,11,14,1,10,7,6,20,15	11.815267743819263,15.007551337235768,11.815267743819263,13.692877907997158,11.982671142235617,10.09903002405916,18.883212361804894,16.682386475766165,10.517272846151158,11.072536321906213,15.24632083525647,14.959163729225095,10.148184352725352,10.788632001396294,14.97197134170709,30.499168077170893,10.598114319223882,10.598114319223882,10.598114319223882,10.8290546481512,19.623647285530737,9.571…	22
573	Clc1ccc(C(c2ccccc2Cl)C(Cl)Cl)cc1	17,2,10,7,3,16,12,0,14,15,11,8,6,9,4,1,5,13	14.040639333057687,21.75657755099018,12.745243838973682,13.015989277001598,18.454559215071633,30.876815725059707,15.796849302103501,12.858656984953985,15.471844091659241,16.055898179585245,12.8492171959624,15.3543609631888,13.174571566902149,33.04203911253716,14.372752319090058,14.372752319090058,13.015989277001598,12.745243838973682	18
574	COc1ccccc1OCC(O)COC(N)=O	16,0,13,15,8,9,6,11,12,3,5,4,1,7,2,10,14	14.500007735434325,18.947378493263376,22.149303095182393,16.164111239253533,17.602208357078766,17.60220739593204,16.00184581149368,20.425420596147873,15.841148011502797,15.864250858547154,22.91477270054746,16.039082796021816,16.053479188703918,14.81030860665486,24.845517752924927,15.813879219364011,14.42507916333851	17
575	CCC1(O)CC2CN(CCc3c([nH]c4ccccc34)C(C(=O)OC)(c3cc4c(cc3OC)N(C=O)C3C(O)(C(=O)OC)C(OC(C)=O)C5(CC)C=CCN6CCC43C65)C2)C1.O=S(=O)(O)O	54,8,37,33,48,52,21,49,0,55,34,22,12,3,23,41,46,39,50,43,40,31,45,4,9,15,24,1,6,25,32,29,59,14,53,26,51,17,7,10,5,27,16,38,64,63,30,62,60,58,11,2,44,42,13,28,18,47,36,20,19,56,57,61,35	3.163198178697508,3.8388057603199157,5.415803387038283,3.2949053231202337,3.6787579607744054,4.146369610134558,3.86596414132167,4.10375011486825,2.9043279242894053,3.699827402497463,4.122260926650356,5.191593934310718,3.2929153150050623,5.689198057011923,4.00402309041077,3.7394170886191076,4.236791599291665,4.100422638935229,6.56378833591883,8.746464865858556,7.539036229586814,3.1090133672830285,…	65
576	O=C1CCCC2C3CCCN4CCCC(CN12)C34	4,11,9,7,12,8,2,5,0,15,13,14,3,10,16,1,6,17	15.259060461182335,21.531652321253194,14.606944585626472,17.111060541865292,12.29803169016667,14.682245946722094,22.824341896222897,13.055483701085896,13.958420761855443,12.772567588661321,18.524844952858977,12.772567588661321,13.738387823774236,15.472965401451791,16.57941720902453,15.435852937545851,20.53241820901166,28.84373709984356	18
577	Oc1ccc(Cl)cc1	2,7,3,6,5,0,4,1	36.36886853908072,54.08191832003649,32.852733382489525,33.01596279756632,42.36714026005939,35.44468141067773,33.01596279756632,32.852733382489525	8
578	C#CC1(OC(C)=O)CCC2C3CCC4=CC(=NO)CCC4C3CCC21CC	12,11,25,26,23,7,19,22,17,18,20,6,21,1,14,13,5,16,0,3,8,10,15,2,9,4,24	11.930832980138561,10.412501778322607,14.268188652349622,12.176810462318812,14.612634896417816,10.708780853289667,9.72008775957373,9.049451290789861,12.387375088881512,14.407258329680175,12.571011080872253,8.024403711679028,7.944621424205238,10.681549758024616,10.544213213292082,13.412321276089628,10.831162771635704,9.47132072889859,9.569605185024542,9.21056420096646,9.70799826510482,10.326862835…	27
579	Nc1cc(N2CCCCC2)nc(N)[n+]1[O-]	12,0,6,8,5,9,14,7,10,1,11,2,4,13,3	15.953058642739036,22.56533841468625,23.2314031140413,24.44631047081201,23.807705790095483,17.427487883338454,16.24209437222269,20.721954087151957,16.24209437222269,17.427487883338454,21.185784258792395,22.73168005410114,15.941828923467238,24.271589455311172,17.804185712608145	15
580	CCN(CC)C(=O)C1(c2ccccc2)CC1CN.Cl	17,16,0,4,13,9,3,1,18,10,12,8,6,14,2,11,15,5,7	12.205505662865777,12.554748449276289,17.71578828571363,12.554748449276289,12.205505662865777,24.68190650004543,16.841248181871364,25.424137341236914,16.492852324023247,12.506762723628967,14.932408520381145,20.464201983958432,14.932408520381145,12.506762723628967,17.23279860127512,21.741730041445393,11.398537607012244,10.471923437507812,13.136024029220366	19
581	COc1ccc(C2CNC(=O)C2)cc1OC1CCCC1	17,18,19,16,10,0,8,4,15,7,12,14,3,1,11,13,9,5,2,6	12.356664689857993,15.831313801667406,20.691140036040437,15.588776721415329,13.246260846586651,20.24610200070309,22.241498563555055,14.369949778978466,12.973011509573539,17.433395008963984,12.085542359884116,16.323766143585075,14.369985742174308,16.43724988121538,14.876393662125322,13.758088914240929,12.055741911230129,11.529688362854344,11.529688362854344,12.055741911230129	20
582	COc1cc2c3cc1Oc1c(OC)c(OC)cc4c1C(Cc1cccc(c1)Oc1ccc(c(O)c1)CC3N(C)CC2)N(C)CC4.Cl.Cl	12,33,38,42,29,0,15,43,39,30,11,22,1,6,26,3,45,46,16,14,4,7,17,23,44,20,40,21,24,34,2,5,28,13,10,8,25,35,32,36,18,31,9,41,37,19,27	5.06653705304278,5.358201182563776,6.255970592523212,5.428388319473002,5.74045413949351,6.321172490221203,5.372797786927537,5.7528023737031475,7.149500837636866,8.236433449928867,6.736046980076921,5.269606172601911,4.713265238795871,6.501388454576942,5.566507164083291,5.06653708465045,5.485660640479169,5.761411413201118,8.008346066664657,10.88383593174511,5.860477153619272,5.997474523173864,5.340…	47
583	C#CC1(O)CCC2C3CCC4=CCCCC4C3CCC21C	8,14,4,18,17,3,9,20,11,12,15,16,13,1,0,5,7,10,6,2,19	15.78448386862805,14.620673277240705,19.753691091143985,11.659585162156866,11.508166614847132,16.057804745843885,16.960961842676618,16.149157925159663,10.86069307656725,11.688742774407718,16.26157215377315,12.378545116021987,12.721374619170083,13.648101320981358,10.910452893789616,13.203359747072671,13.412206732318728,11.634698509340513,11.57939969736616,26.985613735567306,12.220717218020571	21
584	O=C(CNC(=O)c1ccc(Cl)cc1)NO	5,8,11,0,14,13,10,7,12,2,1,9,3,6,4	15.413245966585222,21.285046115517602,19.41714575004879,26.866047451287145,29.879661416052826,15.001599731098377,28.317233076988472,18.129858602303997,15.230936606763844,26.066141145944115,17.81714179384288,15.230936606763844,18.129858602303997,16.76219007102189,16.452961813251008	15
585	OCC1OC(OCC2OC(O)C(O)C(O)C2O)C(O)C(O)C1O	10,18,22,16,12,20,14,0,5,6,1,9,7,8,15,4,2,17,21,3,11,13,19	11.071477861434673,12.342718622414381,14.521103542298066,15.514207074418652,14.308472258737298,11.981596802594128,12.332584498217315,13.525393659248936,13.64410919114015,12.7647767998278,10.319271868618657,15.664470835356028,10.744977978087253,16.150482840603203,10.834839693387028,14.282544297631816,10.67489226206088,14.778379243682124,10.651277498312979,17.520119782304377,10.834839693387028,14.8…	23
586	CC1=CC2C(CC1=O)C2(C)C	9,10,7,2,0,5,6,3,1,4,8	24.469860118933852,31.004233596438993,24.058850417844937,28.277944384841234,35.27079100743866,25.88296086544868,28.14115463601773,21.432710012762968,41.553913689800524,19.953791808722585,19.953791808722585	11
587	CC(=O)c1cc2c(cc1O)OC(C)(C)C=C2	2,15,12,13,9,14,0,6,7,10,1,8,3,5,4,11	16.436128170839755,21.188081573374795,13.856666986823246,22.083766751573414,25.716749804851126,23.30794316706305,17.086139465158332,17.51837502451962,21.76026502743479,14.797934624708422,20.9340611231164,26.03280463065311,14.463883755946872,14.463883755946872,16.23009207852009,14.12322424026205	16
588	CCOC(=O)C1=C(COCCN)NC(C)=C(C(=O)OC)C1c1ccccc1Cl.O=S(=O)(O)c1ccccc1	0,22,27,19,25,17,4,7,2,1,11,33,37,18,14,10,9,34,36,23,6,16,28,30,3,12,24,8,26,13,31,35,21,15,5,32,29,20	5.2675452988138804,5.949670783387761,5.821861616012017,7.3815630693716106,5.7012893679440015,11.505844843370127,7.109248436245239,5.716658730964796,7.695947991600393,6.376824179409582,6.279501363696895,5.950825980636396,7.452485975518344,8.546060498421854,6.240734628892469,10.693834158460945,7.236876911672867,5.615303691318092,6.134563182682073,5.566819329526639,23.05202575945804,9.75300830313425…	38
589	Cc1occc(=O)c1O	6,4,3,8,2,0,1,5,7	31.535570786392775,35.75486854184418,30.403543719556176,28.9590286182356,28.48153203679248,43.30589287169278,28.138708922720973,43.331555066630244,30.089300510706373	9
590	Cc1cc2nc3c(=O)[nH]c(=O)nc-3n(CC(O)C(O)C(O)CO)c2cc1C	22,16,20,18,2,24,11,21,7,0,26,10,15,14,23,9,19,8,6,25,3,1,13,4,5,12,17	9.625461086825439,12.925564658071366,8.983859488856965,12.793649847659239,13.383441974045112,15.20541147778566,11.757669977727332,9.45776277604817,11.638030602094645,11.465274926234983,10.11160454771742,9.308340012299581,16.37819839690927,13.288806649390594,10.311862258735331,10.144846891031179,8.22965524619211,17.623909232243008,8.662083214112485,11.517218854405641,8.301544932666715,9.3501484030…	27
591	CCN1CCN(C(=O)NC(C(=O)NC2C(=O)N3C2SC(C)(C)C3C(=O)[O-])c2ccccc2)C(=O)C1=O.[Na+]	21,20,11,33,1,15,35,24,25,7,3,12,0,31,27,4,30,28,18,36,13,6,2,14,5,10,23,16,32,26,8,34,19,29,22,9,17	6.424925361016137,5.817838901969766,8.354547868526225,6.243826942300061,7.484811912050631,8.52049890186109,8.331183836675791,6.234771131573859,9.161478424084892,12.4529196874187,8.730902071179228,5.562577262153557,6.324198107555789,8.01977805619019,8.451210804024853,6.0598087547676025,8.764945771458304,19.033751826296783,7.762392999239169,11.198159115416487,5.352724444119788,5.352724444119788,11.…	37
592	COC1C=CC23c4cc5c(cc4CN(CC2O)C3C1)OCO5	16,0,4,14,3,12,10,19,21,15,11,2,1,18,8,20,9,6,13,7,5,17	10.422064164046546,13.208056484984795,12.9752579825972,11.228990964051249,10.62429254208108,21.85547546652377,14.703647548390094,18.263474482911974,14.395431931901825,14.457191174726162,11.34787435481847,12.649833477538762,11.327993389080788,15.314346526154608,11.11334111294671,11.99456721656314,9.797585223303017,22.783216015071034,13.486755336460178,11.810691921981729,14.429222704682601,11.81069…	22
593	COC(=O)C(=C1OC(=O)C(c2ccccc2)=C1O)c1ccccc1	8,3,23,19,15,11,14,20,12,22,17,1,0,16,7,13,21,6,18,10,5,2,9,4	10.883955730072547,10.532106043232478,16.177158234735533,9.554320488060048,20.71618962340289,15.274205875757607,14.167412975220932,13.628383667084552,9.379920679008126,19.487359389546317,14.847596566192795,9.654964056491725,10.245660944186955,14.161741897136372,10.245660944186955,9.654964056491725,12.646473321394286,10.287644137868474,14.69127504946663,9.554972416372028,10.245660944186955,14.1617…	24
594	N#C[Fe-2](C#N)(C#N)(C#N)(C#N)N=O.O.O.[Na+].[Na+]	0,10,6,4,8,13,14,12,15,16,5,7,9,1,3,11,2	12.896098912418857,15.614312854034312,65.28906602124334,15.614312854034312,12.896098912418857,15.614312854034312,12.896098912418857,15.614312854034312,12.896098912418857,15.614312854034312,12.896098912418857,18.879041752527645,14.553810990204134,14.448179263211557,14.448179263211557,14.914832362216714,14.914832362216714	17
595	CC(C)COCC(CN(Cc1ccccc1)c1ccccc1)N1CCCC1.Cl	0,2,4,5,25,24,15,11,20,18,27,12,14,26,23,17,21,3,6,10,19,13,7,1,16,9,22,8	8.058868500746017,12.929527783227957,8.058868500746017,10.672591602255114,8.3103203576611,8.326365052576865,10.979964969068522,11.984619170689246,18.16516783565747,16.307406750682265,11.158383544330707,8.648568419157517,9.58027709257657,11.885324963237498,9.58027709257657,8.648568419157517,15.437814626347961,9.856570491829178,8.89931332258492,11.885324963237498,8.89931332258492,9.856570491829178,…	28
596	CNC1C(O)C(OC2C(N)CC(N)C(OC3OC(C(C)O)C(O)C(O)C3N)C2O)OCC1(C)O	4,22,28,24,20,9,12,19,26,32,0,1,33,30,5,21,15,8,11,29,16,7,13,14,18,27,17,6,25,23,3,10,31,2	7.678619852718827,7.7355633156257575,18.2952897978539,10.391041970229697,6.686247314122728,7.9642072042624825,9.843719506752667,9.116089688643104,8.468902285676437,7.07012539220158,10.424511778663135,8.468902462627728,7.070125466940215,9.116089747549257,9.279497802170216,8.336651075514954,9.027892434765807,9.721689949539712,9.521933287556738,7.429279136034882,7.06365116249798,8.228563309414302,6.…	34
597	CS(=O)(=O)Nc1ccc([N+](=O)[O-])cc1Oc1ccccc1	10,6,17,19,16,20,3,2,7,11,0,15,12,18,13,9,8,4,5,14,1	12.272369092426732,28.201529572863357,11.484932547264169,11.484932547264169,17.225520391220915,17.405441148905073,11.034303507476569,11.564469748816908,16.22998469474259,16.209568236998155,10.787582921431738,11.742608594890033,13.347672450792732,14.852797011728388,23.09916350351704,13.31295650549872,11.316083458026686,11.254781200492278,14.602439227470303,11.254781200492278,11.316083458026686	21
598	Cc1cc(=O)[nH]c(=S)[nH]1	0,8,7,4,2,5,6,1,3	29.667834683874386,38.51264260269818,31.450655832071778,39.750185097247595,30.172156179905862,33.82863187493057,36.69193088238535,29.985735578171436,29.940227322455023	9
599	O=C1C2CC3CC1CC(O)(C3)C2	9,3,5,4,7,11,10,0,2,6,8,1	24.94761054530317,36.74775132274226,27.831902656413142,21.134111662817297,21.944734368647907,21.134111662817297,27.831902656413142,22.230815872579107,29.126866467995562,20.764799801763722,24.074579889973386,22.230815872579107	12
600	COc1ccc(-c2cc(=O)c3c(O)c(OC)c(OC4OC(COC5OC(C)C(O)C(O)C5O)C(O)C(O)C4O)cc3o2)cc1	38,28,32,34,36,30,26,15,17,12,22,43,3,21,25,9,20,19,18,23,14,24,31,33,37,39,0,27,16,4,42,35,7,41,6,13,29,1,8,40,5,11,2,10	6.369094667290241,9.873854968311193,13.408649241333464,5.336838826973677,6.418095679691746,11.141162973282903,7.591015697835232,7.383591319536194,9.879140980396173,5.4558814158854005,14.342571954417494,11.572524734045132,5.266236239549457,7.756340323598112,6.079462674726514,5.193013519429698,6.407546951260869,5.212509376287912,5.716617939680859,5.674886007596784,5.461249003805265,5.43224771869425…	44
601	CC(C)=CCCC(C)(O)C1CC=C(C)CC1	13,14,0,2,11,15,5,7,8,3,4,10,12,1,9,6	14.84465368752716,25.49843345858971,14.84465368752716,17.218404503422782,17.670265031571027,15.49623690987936,34.15377586160321,15.934192062617504,16.035635709005867,28.28450375737156,19.67871481124893,15.225475872226514,21.0642610163195,14.276336843337038,14.519690582092142,15.254766602418375	16
602	COc1ccc(-c2coc3cc(OC)ccc3c2=O)c(O)c1	18,20,8,14,3,7,0,13,10,15,9,4,21,19,1,12,5,16,2,11,6,17	11.93643383377228,14.26842003936325,16.730770389880476,10.845447727369887,12.328341320142483,16.294736174866543,18.36768578086047,11.576912518969024,10.170600386918508,12.225119260838241,12.147662819654201,16.92391014691019,14.26842032117564,11.93643383377228,10.661665023886584,12.220814576503457,16.411662959726513,24.637311202619443,10.025144203704244,13.237444754689918,10.07547474822421,12.7095…	22
603	O=C1C=C2CC3(O)COc4cc(O)ccc4C3=C2C=C1O	8,20,0,2,7,9,3,18,6,13,14,19,10,17,12,1,4,15,5,11,16	10.220813872561838,15.489623657646,10.75041002064244,11.4139018576352,16.09121079053147,22.860941366932813,11.919719710327618,10.856616163357092,9.754977062431852,11.31002651473499,13.18236691883066,24.98661562773804,14.726430190423333,12.195464324669945,12.262934198835856,17.3977793657832,25.976639869739294,13.757673086016428,11.850489724558418,13.113275998635789,9.882091410492638	21
604	Cc1c2oc3c(C)ccc(C(=O)OC(C)C4NC(=O)C(C(C)C)N(C)C(=O)CN(C)C(=O)C5CCCN5C(=O)C(C(C)C)NC4=O)c3nc-2c(C(=O)OC(C)C2NC(=O)C(C(C)C)N(C)C(=O)CN(C)C(=O)C3CCCN3C(=O)C(C(C)C)NC2=O)c(N)c1=O	61,22,21,62,54,14,41,42,82,81,26,66,51,11,89,35,75,18,58,85,45,87,29,69,83,43,56,16,71,31,73,33,63,23,7,0,8,74,34,6,78,38,28,68,24,64,52,15,55,25,65,67,27,17,57,76,36,39,79,50,44,84,12,32,72,86,10,2,60,20,88,37,77,1,80,40,53,13,47,70,30,4,59,19,5,48,9,3,46,49	2.905437732439154,4.130675110434808,3.805924788350225,5.28968987079314,4.905345731342081,5.1042428485452405,2.9826134012582624,2.865810325929472,2.922191080124306,5.263579882746839,3.775410108708442,2.522072414244562,3.5015393043067737,4.158777960017673,2.390909171619555,3.1192028389777846,2.7132805047149153,3.2976233061126403,2.5884980361106362,4.949964498839094,3.9697140029838778,2.389245260173…	90
605	COc1cc(C(=O)O)cc(OC)c1OC	14,0,11,6,1,10,7,2,9,13,3,8,12,4,5	15.41643959436804,17.587457915607942,19.531337996202623,20.609626396690132,27.161532063735635,31.942575143730195,16.54152001674082,18.27162903224233,20.609626396690132,19.531337996202623,17.587457915607942,15.41643959436804,25.306754211138454,19.76818501397791,14.718086116965404	15
606	CC=CC(=O)N(CC)c1ccccc1C	0,2,12,4,14,7,9,10,1,11,6,13,3,8,5	16.12596225657306,19.14611032958781,16.35508785594719,22.785239232296576,16.64399424195288,31.760089774150387,21.242638986383085,17.850928029590236,25.12967274873516,18.31457439740187,18.47604310716268,19.39016474456001,16.52879613175172,22.772985582472742,17.47771601924613	15
607	CCC1(O)CC(O)c2c(cc3c(c2O)C(=O)c2c(O)ccc(O)c2C3=O)C1C(=O)OC	6,13,15,25,28,22,18,19,20,3,1,30,0,10,29,5,12,7,9,11,4,24,21,17,27,26,16,8,23,2,14	7.9970988102470075,7.837059870918877,14.88603885403789,7.807284758962834,10.505315616456738,8.943812174446048,6.578190053980717,10.103165075133784,13.079015892988519,10.115510926232655,8.445691120781685,10.289917607660737,9.225313184644602,7.0361658626734265,16.23377524205715,7.074705165946608,11.942968877439835,10.853103328870912,7.656320481149561,7.684936941746839,7.68493715982184,10.8531030570…	31
608	CC(C=CC=C(C)C=CC(=O)C1(C)CC(O)CC1(C)C)=CC=CC=C(C)C=CC=C(C)C=CC1=C(C)CC(O)CC1(C)C	15,42,41,38,35,36,19,18,31,7,0,30,25,6,2,26,34,4,28,10,22,21,23,20,3,27,8,37,16,12,9,13,40,14,24,1,39,5,29,32,33,17,11	5.597213166500284,8.601090975425894,5.652269297061127,6.076502395787418,5.733099917189962,9.18746188975273,5.5972132359429345,5.3732039277710895,6.145146214741532,7.682208161917503,5.7558048335558745,16.535517358017373,6.886615758663527,8.300416886359006,8.431860844913889,5.089091415145946,6.814628850152063,13.383087226189662,5.260534247678139,5.260534247678139,5.873093247177154,5.821622493525854…	43
609	Cn1c(=O)cc(N2CCCC(N)C2)n(Cc2ccccc2C#N)c1=O.O=C(O)c1ccccc1	16,19,7,11,30,32,29,33,3,24,25,15,8,27,6,17,22,20,10,18,2,12,0,21,31,9,1,13,23,5,4,28,26,14	8.62343126225095,10.180800187077683,8.429617137433512,6.917836188069474,13.147286292754861,12.045576175780287,7.8883485883852575,6.642480378493916,7.523738521968868,9.802692863911933,8.14215151076677,6.7463651798006925,8.542157568681422,10.370078767824442,16.073020012907353,7.504043469602028,5.894147735820286,7.913263606484167,8.311389685808525,6.1812795582154525,8.13746170509329,8.70491764621691…	34
610	OCC(O)C(O)CO	7,0,5,3,1,6,2,4	29.985541546833694,35.36114053288475,52.44351001083851,32.20980721054366,52.443510323762894,32.209807206701946,35.36114080436528,29.985541544505388	8
611	CC1=CCCC(C)=CCC(C)(C)C=CC1	0,6,4,10,11,7,8,13,14,2,3,1,5,12,9	15.180014309604285,21.95343403564764,19.400688016321492,20.686181493656463,16.445897818542996,23.167535297106937,15.866873778257268,17.12495271256192,17.95013256662058,36.669487734383424,16.498282679895038,16.498282679895038,24.506195412483052,18.730098945554325,19.321947401826016	15
612	CC(=O)CC(c1ccccc1)c1c(O)c2ccccc2oc1=O	10,6,18,22,13,0,7,9,15,16,20,17,21,2,5,19,8,12,3,1,14,11,4	10.2539338756212,16.013856338511673,12.201573147930489,14.462359025084865,24.018495865748257,13.134807829919723,9.7671003710784,10.581558029155516,13.843468031080633,10.581558029155516,9.7671003710784,23.43094308278522,14.130317385774092,10.161913361334868,17.63389281694252,10.614778073475449,11.25975796029887,11.554390739300274,9.909513766397126,13.274558883291306,11.262837697824565,12.156330921…	23
613	CC1(C)C(=O)C=CC2(C)C1CC(O)C1(C)C2CCC2(C)C(c3ccoc3)OC(=O)C3OC321	12,19,17,8,11,0,2,26,4,6,10,28,14,15,22,20,5,21,27,7,23,25,16,3,24,13,9,1,18,30,29,31	6.466416196968215,12.295006987478462,6.466416196968215,10.829451279679905,6.815393611156073,8.634711779544194,6.869628514301429,9.13255222412862,6.318845665833113,12.148265856659908,7.103967546256161,6.458259054998042,5.918244476318822,12.085488186627106,7.4801179586602204,7.9768633589919675,9.28719026082489,6.138123435666774,13.592899330753642,6.086015737525475,8.278198269494158,8.78924218317955…	32
614	CC(=O)C12OC1(C)CC1C3CC=C4CC(O)CCC4(C)C3CCC12C	22,6,17,24,19,13,16,10,11,15,0,2,7,21,9,20,8,14,23,1,5,12,18,4,3	10.127192134941755,12.657398577073753,10.430389735812428,25.8969951604522,20.13828698106225,13.386663975747057,8.561913363796055,11.232201795195568,12.152300848960284,11.319488233173605,9.801776345884706,9.926228544303727,13.675746202376093,9.274136353416893,12.374005630334057,10.046882908749229,9.656215758954193,8.856491072292542,18.66838149988552,8.93225682603314,11.677544952646702,11.302483845…	25
615	COC(C)(C)CCCC(C)CC=CC(C)=CC(=O)OC(C)C	21,20,11,9,3,4,10,14,17,12,7,6,0,5,18,1,19,8,16,15,13,2	13.226887381795663,14.399578916956656,26.242199224187047,10.77079503628191,10.77079503628191,13.232277154747848,12.680216091335737,12.546374057186753,15.955388586269677,10.355397991661434,10.988038715906427,10.227944862155695,12.052046330645666,20.5704830373288,11.449260631256022,17.38718346477252,16.787986389244892,11.55120305556919,13.729385554790483,15.512196229188689,9.78218237230611,9.782182…	22
616	CCC(CCC(C)C1CCC2C3CC=C4CC(O)CCC4(C)C3CCC12C)C(C)C	4,0,28,29,24,19,17,18,6,3,1,21,15,26,5,13,9,16,12,8,22,23,10,14,11,7,27,20,25,2	7.552383665345574,7.841015011246768,17.93312065110875,7.785521535268331,7.427566281774475,8.948811467096661,7.782056570734299,13.23726301326677,9.958757971835427,9.39149777505371,11.506592782381617,12.306872375367663,9.827006708335816,9.246768573007998,11.687226000729412,8.076548106037066,9.634373280354325,7.710414437088716,7.766716979094767,7.7007416868582235,15.218511794671926,7.914019413779883…	30
617	CC(C)C1=CC2=CCC3C(C)(C(=O)O)CCCC3(C)C2CC1	0,2,21,16,10,18,14,6,13,15,20,4,12,19,3,7,1,11,5,9,17,8	9.785580618763545,17.34358797044841,9.785580618763545,14.101032940019635,11.457050109785982,18.01231994183398,10.342369569951172,16.679854901958592,24.989409393128867,20.902613341069795,9.959504046404604,17.47395049942496,11.531621420969698,10.94598070044593,10.089661480884374,11.205946588594074,9.927007452086386,21.03638824079097,10.029510506028586,13.137221408469472,11.443472525992533,9.8203383…	22
618	O=C(OC1Cc2c(O)cc(O)cc2OC1c1cc(O)c(=O)c2c(O)c(O)cc(C3Oc4cc(O)cc(O)c4CC3O)c2c1)c1cc(O)c(O)c(O)c1	25,50,46,20,42,23,7,36,18,0,40,26,29,15,16,27,13,48,22,11,31,45,49,30,12,33,10,17,6,35,24,34,8,51,44,43,14,19,5,4,41,37,2,38,28,39,1,3,9,32,47,21	4.397706798823027,7.445853151559264,6.470885981761956,8.659143391396345,6.3309260261012135,6.137293143299747,5.640308576628729,4.311041578915582,5.788191877116321,9.625544866048575,5.58644229899004,5.0781662013396165,5.351193827875238,4.691118567141519,5.996360857603566,4.583270920353232,4.6268530841843925,5.629421159374022,4.342819321554078,6.013962627999707,4.141269102401555,12.162719270738297,…	52
619	CC(=O)Nc1ccc(OC(C)=O)cc1	11,2,0,6,12,5,13,10,3,8,7,9,1,4	17.440217580849996,27.967847753374365,17.426289958253612,23.014842518517973,29.90568221225112,18.513986579666373,18.3065641929279,25.011602215206942,24.52104453899664,25.19881704571889,18.84271015945341,17.029848326114,18.3065641929279,18.513986579666373	14
620	NS(=O)(=O)c1cc2c(cc1Cl)N=C(CSCc1ccccc1)NS2(=O)=O	25,24,10,2,3,8,13,15,21,17,11,20,18,12,9,0,4,6,16,22,7,19,5,14,1,23	11.46465877783503,17.90714157497858,9.115832984758285,9.115832984758285,11.84311669438465,15.145060810048552,11.926583258740708,13.148092851599348,9.157027598310366,11.335020438607888,8.96923983127441,9.662562435914866,10.992350169544794,9.27131238646142,15.41675920916349,9.28045327822473,12.286890164483328,9.574529678931857,9.965866057606025,13.4524102968271,9.965866057606025,9.574529678931857,1…	26
621	COc1cc(O)cc(O)c1C(=O)c1ccccc1	17,13,14,16,8,0,11,1,5,3,15,12,6,7,2,4,9,10	13.449112726869988,14.570938319098776,17.146652151510345,15.405663570938476,24.798119085011415,14.915084651506039,16.261808207073948,16.817284789532998,12.500632279299671,28.694479501209564,32.81689123861724,14.092086542828829,15.63693779706954,11.686605975293777,12.026370568164559,15.468356848728936,12.026370568164559,11.686605975293777	18
622	CC(Cc1ccc(O)c(O)c1)(NN)C(=O)O	4,12,9,10,7,15,14,5,3,11,0,2,8,13,6,1	17.375546429540908,36.784401867422275,19.073340858958538,16.98834521773823,13.813699373930138,16.260403173222578,29.174081271701645,15.203842681656159,21.186461386124385,14.344005619730513,14.89311253852792,17.178344656917023,14.296580763598275,22.809117955526734,15.356490830507926,15.262223971805714	16
623	Cc1cc(O)c(C(=O)NC(C(=O)NC2C(=O)N3C(C(=O)O)=C(CSc4nnnn4C)CSC23)c2ccc(O)cc2)cn1	30,20,11,7,15,41,19,31,34,39,4,25,27,22,29,12,21,35,38,0,2,13,14,33,28,40,10,1,24,3,23,37,18,6,9,26,17,5,16,8,36,32	5.5990063977252476,7.051800655224097,5.791844470427328,7.389560968383137,5.238822159622862,10.320647166118704,8.618112659432875,4.7143421568576755,13.78824382247047,8.71335339622852,7.0111345338956195,4.686139809946045,5.400745585025216,6.142793928500155,6.3464318600097025,4.771502871100445,11.093892199494725,9.532747682115563,8.272556281536652,5.02717327386646,4.68298369563491,5.487286856193023,…	42
624	CCCCCC1C(=O)CCC1CC(=O)OC	0,3,13,8,9,4,15,7,1,11,2,14,12,6,5,10	13.838697697181477,17.354529648495365,18.167819677386426,14.682049045077282,16.425273392233052,25.997017047600814,23.988016028888516,16.767261458284324,16.09255135888815,16.258905704133205,27.437807397218414,17.560598930635017,23.409037535224336,15.929765887452952,19.391499782926978,16.699169825687925	16
625	CCNC(=O)C=Cc1cccc(Br)c1	10,4,0,9,8,6,5,1,2,12,13,11,3,7	17.958524474815924,21.106412249093403,21.493379460356657,27.597656662808724,17.72536889187176,20.70250983547884,20.280536957900026,30.572405972110566,20.02397070033475,18.93803813858539,17.723032070090984,22.072175287408747,21.77625821248511,22.02973447600379	14
626	COc1ccnc(CS(=O)c2nc3cc(OC(F)F)ccc3[nH]2)c1OC	25,0,19,5,18,17,3,20,11,24,22,10,9,4,1,2,6,13,23,15,14,12,21,7,8,16	8.713146216430674,10.792087891953987,11.456819460494433,9.58735473510386,10.328007071082526,9.442199625103957,11.606122235243662,15.865658199123562,16.601819201401653,10.208257020403822,10.108571443764948,9.650766062142782,14.942630487508712,11.764589565835184,14.909825005473966,12.777197394287203,17.247827719093028,9.566405122103777,9.566405122103777,8.944599000955337,9.6059296215535,15.71299532…	26
627	CN(C)C1C(O)=C(C(N)=O)C(=O)C2(O)C(O)=C3C(=O)c4c(O)ccc(Cl)c4C(O)C3CC12.Cl	28,5,11,0,2,18,15,13,8,9,23,29,25,27,30,32,14,22,21,7,1,24,10,4,16,3,26,12,20,17,19,6,31	6.547183779324644,9.459838860546558,6.547183779324644,10.608818680769147,9.935053428546652,6.232796362927593,14.135659719941177,8.970601213775087,6.89855133684627,6.9708534306811725,9.741589847566031,6.442479159207465,10.982478581120137,6.694896042669808,8.007580900371693,6.664024132420569,10.050987520729723,12.527082318927928,6.625380216918824,12.611484423205784,12.48566031148069,8.7210480362701…	33
628	O=c1c(O)c(-c2ccc(O)c(O)c2)oc2cc(O)ccc12	7,11,0,6,9,18,3,12,15,19,5,10,17,14,4,13,20,2,1,8,16	10.954921005082713,19.147069328115315,18.73740360379451,12.073673323757237,14.389616009255397,13.59798429408692,11.13753305003046,10.760528840037287,20.44611970868572,11.217461471700506,13.800602436298496,10.821409684329401,12.54203281403169,15.574843494192455,13.990015401679546,13.053931956615989,21.915666416505694,13.860860925553416,11.606111380257051,13.25564436457352,17.11657342052785	21
629	COc1ccc(C=CC(=O)O)cc1OC	10,0,14,4,9,3,13,6,1,12,11,2,7,5,8	15.898234748674426,18.79965804377569,21.958315730560557,17.906123305321653,16.54673959698992,27.6426445218094,18.415780241135494,25.34319766447878,30.391978142521097,16.866402629719218,15.447038664613483,20.778353975474587,20.124512619338915,17.98278990556717,15.898235024811568	15
630	CCN1CCCC1CNC(=O)c1cc(S(N)(=O)=O)ccc1OC	10,8,5,22,1,0,3,4,16,17,19,7,18,21,9,6,20,13,15,12,11,2,14	9.879590724599879,9.809838623070377,19.92558035216642,10.140481293594334,10.600166904798229,9.378856488838196,13.581922964804093,11.941956854658187,9.008696498334743,12.655020119680543,8.864461962417394,18.881275775929666,16.295943292505385,13.985107438609688,29.94584721110731,14.914809898200915,10.65132354392334,10.65132354392334,12.276192028341018,10.98594618447531,13.906616995373028,12.2777015…	23
631	O=C(CCCN1CCC(O)(c2ccc(Br)cc2)CC1)c1ccc(F)cc1	0,15,12,21,24,9,6,18,4,25,20,7,17,23,11,16,14,3,2,22,13,19,5,10,1,8	8.497653559359595,16.45110415550879,12.267446122103127,11.934955814154806,10.067658840765931,15.29381578849278,9.471766560658569,10.51486864319303,17.50306476629338,8.960422164949694,16.339871378528173,10.798873902655021,8.688022954083852,14.882985610704043,11.60855499916214,8.688022954083852,10.798873902655021,10.51486864319303,9.471766560658569,14.930391776404564,10.244512767800177,8.8253582430…	26
632	COc1ccc2c(c1)OC1COc3cc(OC)c(OC)cc3C1C2=O	24,11,10,16,19,8,3,0,18,15,20,7,6,12,17,14,4,21,13,1,9,5,2,23,22	9.86173089769908,14.434747950250301,17.51675053873804,9.839934542404066,12.63584782852557,16.126104092109003,11.052910781720117,10.893612326282879,9.345753386121931,15.09536680592281,8.97074503537441,8.734627942758369,11.18290047110712,13.784887643021637,11.516658380423893,9.924006008499404,9.11856221707011,11.378995492304954,9.9240058306459,9.118562222033678,10.68242801418818,12.704574938863503,…	25
633	CCCCC(CC)COC(=O)C(C#N)=C(c1ccccc1)c1ccccc1	0,22,20,16,26,6,8,23,25,19,17,2,10,5,1,12,3,7,13,21,15,24,18,9,4,14,11	7.8862026927829305,9.969147363713077,8.9343775263021,10.569464701557067,13.346110819926238,9.798915581327478,8.517019743963019,10.570349033125225,8.617977730125844,12.168945589217387,8.978358200145053,30.054473650438002,10.560020931915446,10.586274932361661,25.780321685022486,11.124086470867026,8.277703495362388,8.668868970272328,11.813788760964442,8.668868970272328,8.277703495362388,11.124086470…	27
634	Nc1nc(N)nc(-c2cc(Cl)ccc2Cl)n1.O=C(O)C=CC(=O)O	12,11,23,18,14,0,4,10,22,16,8,5,15,2,9,3,1,19,20,7,6,13,21,17	10.451631372743567,13.294641034910445,11.946485446824216,13.294641034910445,10.451631372743567,11.732444828288852,15.997485074622082,15.34613297889881,11.529783681369725,11.96605566101788,10.469187379403582,9.82497139739279,9.628879690528255,16.230618399888037,10.037571337787075,11.732444828288852,10.48029972531366,19.23074752761294,9.957743130642474,13.36390796685372,13.363908721423275,19.230747…	24
635	Cc1ncc([N+](=O)[O-])n1C	2,6,7,0,9,3,8,1,5,4	26.361871605389744,34.769216573098674,23.86427412135526,29.87934661406324,38.11530344374478,36.56708631280344,24.521361513616277,26.109025754660244,32.25791368912905,27.55460149556165	10
636	O=c1c(O)cccc2cc(O)c(O)c(O)c12	0,10,14,3,5,8,12,4,6,9,2,13,7,11,1,15	14.424962417731868,26.63243433448951,19.419395498582155,15.257743390597161,15.814667069709678,15.361224553125787,15.831758257540052,23.919551060069345,15.405060645309268,17.845455333474085,14.737643770204151,25.125529639131848,15.718788751619277,21.101377908140414,14.767677737436307,28.63672886975109	16
637	COc1ccc(Cl)cc1C(=O)NCCc1ccc(S(=O)(=O)NC(=O)NC2CCCCC2)cc1	10,32,15,0,29,27,11,4,31,16,24,30,26,23,6,3,28,19,20,13,25,12,9,1,2,5,7,17,14,22,8,21,18	6.682800003437462,8.624710330645014,9.158650055680466,7.813821146446554,7.126251698449761,9.473372329655815,7.78800307854179,10.216203186108016,13.588472121307845,8.310710051940971,6.268043700114488,6.955868269214972,8.305109382854408,7.95663816982413,11.78587941424483,6.495785556104222,7.179571648799522,10.944821509707237,26.28127273796416,7.874404779518937,7.874404779518937,16.92764353148958,12…	33
638	Cc1cccc(Cc2c[nH]cn2)c1C.Cl	0,11,8,9,4,2,14,10,13,3,7,1,5,12,6	15.624768677662345,22.323844511527554,16.970978223485858,20.46936423456644,16.62450433793127,22.637861572206006,31.043418990098857,21.868373267352567,15.722746861516482,16.426833567515118,18.09415112881105,15.702597243594921,28.776299485471085,20.354727729107235,17.359532136444596	15
639	COc1cc(C(=O)N2CCOCC2)cc(OC)c1OC	19,11,9,12,8,0,16,6,15,1,18,2,14,13,3,10,17,4,7,5	11.563440429496026,13.537313822969722,14.943550191703238,14.943709201728765,20.44442208877443,27.147376178094405,12.583006430420923,22.777355836966294,11.474083464956479,11.200403476075719,16.710333899565725,11.200403476075719,11.474083464956479,14.943709201728765,14.943550191703238,13.537313822969722,11.563440429496026,20.121879905433147,13.931221318394805,10.95940467939907	20
640	CCCc1nc(C(C)(C)O)c(C(=O)OCc2oc(=O)oc2C)n1Cc1ccc(-c2ccccc2-c2nn[nH]n2)cc1	40,25,12,26,39,32,38,7,8,0,21,35,2,36,29,16,15,3,18,14,19,20,9,22,37,30,31,13,11,24,1,4,27,5,23,34,17,10,6,28,33	5.682320012462457,8.170860393021927,5.864203989738584,6.113913133782248,8.565127266965632,8.831929243431645,10.900407963585154,5.657311246243795,5.657311246243795,6.716569488839001,10.116689654372735,7.652044825546895,5.2330402667548555,7.490632071159766,6.14606754536179,5.959575344990284,5.9412124812297264,9.647858516931578,6.120059517762442,6.153758823900702,6.6251460572748195,5.732254051245933…	41
641	CCN(CC)CCNC(=O)c1cc(Br)c(N)cc1OC	9,15,19,0,4,1,3,6,16,13,7,5,18,17,12,14,8,11,10,2	11.918405419350151,12.686741575715118,26.89125478471395,12.686741575715118,11.918405419350151,14.419050958706052,13.594216161640347,14.288745762605672,18.115062240423853,10.615915255122658,22.05540301011932,18.83836339555272,15.337007505702772,13.894791255799632,16.452890899818144,11.27876469364854,13.814582836290342,14.98341604051528,14.699005378410206,11.511237411879833	20
642	CC12CCC3C(CCC4CC(O)CCC43C)C1CCC2=O	13,9,2,7,12,0,11,18,6,15,17,10,20,8,3,16,5,4,19,1,14	11.520041658583061,19.101648132222174,11.151420649286582,16.41652829766098,17.78199839574517,17.669237043242894,11.88279300983412,11.318929035798638,13.134086621546878,11.07976281986338,12.903732467653745,11.531432468618725,11.35822720842042,11.056309476844026,26.667163434191018,12.228623388400585,17.580632340846925,12.72638411267689,11.659286993359263,18.1177643817391,13.114001054199427	21
643	CC(=O)NC(Cc1ccccc1)C(=O)O	2,14,7,11,0,13,8,10,9,3,6,1,12,5,4	15.939125851618867,21.819545091217137,15.198064930133096,20.95683903089956,31.556718352367156,29.855585493030944,21.05044221025308,15.90648613245865,17.31750556960831,20.7880710239351,17.31750556960831,15.90648613245865,24.787003335426547,16.135330186181804,15.465295406029313	15
644	CC1(C)OC2CC3C4CC(F)C5=CC(=O)C=CC5(C)C4(F)C(O)CC3(C)C2(C(=O)CO)O1	22,25,0,2,9,10,29,20,3,23,8,21,28,30,18,12,16,6,15,14,27,31,7,11,24,1,5,17,26,4,19,13	6.805655252894656,10.531265597297523,6.805655252894656,7.201809370424588,13.74460318867931,10.953712094758874,8.632870748231642,9.626157828315616,7.261397257912893,7.011940866890643,7.1399893184402465,9.902526670150099,8.103761983846187,21.064441941595298,9.239569385551466,8.934367286784425,8.119192160345836,11.140471899976536,7.942922521862773,20.004745582838034,7.19886114197833,7.41562144862836…	32
645	CCCCCCCCC(=O)O	0,3,4,1,5,2,10,9,6,7,8	20.412746355810654,24.43213047785683,24.58361570071428,23.782866944558908,23.83055463340132,24.47261790093033,29.3693349813111,31.38808571582193,45.2850387978833,26.81082317180698,25.63218805735231	11
646	CC1(C)CCC2(C(=O)O)CCC3(C)C(=CCC4C5(C)CCC(O)C(C)(C)C5CCC43C)C2C1	22,25,24,19,20,18,12,4,0,2,28,30,3,10,21,32,8,14,9,7,17,31,16,13,15,11,26,23,27,29,5,6,1	6.808485370656381,17.50709923544467,6.808485370656381,6.835135443465316,6.794364332657988,13.860414334652644,14.651936420302931,8.424081194473484,7.961946718010705,8.143471244664381,6.9649976680229715,11.486205916684394,6.756082765314187,11.228937319763627,8.046980238119414,11.486084840485985,10.965080779678813,10.00483168068602,6.515037133853167,6.136290572394483,6.4264877677996814,7.07226521917…	33
647	CCC1(C)CC(=O)NC1=O	0,6,3,9,1,5,4,7,8,2	23.19312391978746,27.64276118858833,45.45194653974613,24.661778885281812,28.463365995907218,28.197259804495836,23.766794197345,36.106901966733844,36.95844030269654,25.55762840968236	10
648	Cc1cc(C)nc(NS(=O)(=O)c2ccc(N)cc2)n1	16,13,0,4,12,17,1,3,18,5,10,9,15,2,11,6,7,14,8	11.924244351838738,12.739200529633294,13.440905578790975,12.739200529633294,11.924244351838738,12.874991736867727,20.29975716917805,21.965355692744183,41.55043763025605,13.045567028715581,13.045567028715581,16.934074131453585,12.060488261847226,11.547048772277762,24.18587829056638,13.24050977727164,11.547048772277762,12.060488261847226,12.874991736867727	19
649	NCC1OC(OC2C(N)CC(N)C(OC3OC(CO)C(O)C(N)C3O)C2O)C(O)C(O)C1O.O=S(=O)(O)O	24,28,26,32,20,30,8,11,18,0,22,17,1,4,2,14,23,16,7,10,27,31,19,3,15,12,6,25,13,5,29,21,36,37,33,35,9,34	6.100360691707452,6.55550321420013,7.041270128647725,7.898267514756285,6.956947476763149,8.387164055253367,8.047802156397653,7.442081382308958,6.004891005952219,9.9203772751025,7.44208146833988,6.004891066357219,8.047802083543488,8.387163122664775,7.05832492576154,7.899288270520615,7.301786991345567,6.451304921400138,6.04015951432483,7.628996535830071,5.800017987658053,9.369540957995913,6.3212037…	38
650	COc1ccc(C(=O)N2CCCC2=O)cc1	11,7,13,3,15,0,4,14,12,10,1,9,5,6,2,8	15.448241295403923,20.531727867084548,28.542682047980627,14.509160703346414,15.470963557339918,20.96175218993448,24.01508524286327,13.689922711167117,31.262627018062624,20.532740854308933,20.474156947537256,13.104154772416212,17.466621735133224,14.010038947443707,15.470963557339918,14.509160703346414	16
651	CCCCCCCCCCCCCCCC[N+](C)(C)C.[Br-]	0,12,11,9,8,7,10,5,4,6,3,13,1,2,19,17,18,14,20,15,16	10.865745808347118,12.5403691419633,12.654303103918199,12.277348896372121,12.113657923589916,12.113657923589916,12.113657923589916,12.113657923589916,12.113657923589916,12.113657923589916,12.113657923589916,12.113657923589916,12.113657923589916,12.391403157031153,13.663437031267666,20.317151956318405,39.71568647545063,13.432912062358799,13.432912062358799,13.432912062358799,16.25289880771742	21
652	CN1CCC(=C2c3ccccc3Sc3ccccc32)CC1.O=C(O)C=CC(=O)O	14,10,7,17,0,28,23,8,16,2,20,21,27,3,19,11,13,9,15,24,25,18,6,4,1,26,22,12,5	7.8801101248427425,15.040090743150344,8.425303843774584,8.685073404598354,14.315397069323794,20.49424101109615,11.345486855250769,7.518479082587859,8.36365550707704,8.76956471735137,6.976087401679235,8.711829786130679,17.669176105147912,8.71182994783156,6.9760873861959976,8.769564717846137,8.36365561769706,7.518479104619458,11.345485844998606,8.685073404598354,8.425303843774584,8.481899254502409,…	29
653	COc1ccc2cc(C(C)C(=O)O)ccc2c1	13,3,14,12,0,4,11,6,2,16,7,9,1,5,15,10,8	14.532419696399291,19.78984747015055,18.329311398563718,13.271698000055027,14.629435878974608,20.572394649563638,16.101036045583882,18.84030443662776,25.83522812457521,19.366064229339813,23.069577374248173,14.956676567046076,14.252027148446349,12.861115919571592,14.16532527618982,20.62598299741511,18.80155446898424	17
654	COc1ccc(O)c(C(C)(C)C)c1	6,9,10,11,3,0,4,1,12,5,2,7,8	19.392901782179237,23.064754160935976,26.50512405380867,19.172163824026924,19.530046350380857,24.747053543818755,17.080571529673747,33.51845924253574,40.82582411298062,17.287347155186566,17.287347155186566,17.287347155186566,24.301063128455993	13
655	CNC1C(OC2C(OC3C(O)C(O)C(NC(=N)N)C(O)C3NC(=N)N)OC(C)C2(O)CO)OC(CO)C(O)C1O.O=S(=O)(O)O	10,37,39,12,35,31,19,34,0,1,30,29,21,7,27,33,11,14,23,16,36,25,9,17,24,8,32,3,26,5,4,38,2,44,43,20,40,42,6,13,18,28,15,22,41	4.822726300886631,4.894604398219587,7.019170968946115,6.268323683623736,6.593770147384918,6.5292149093293,8.030034576899185,5.368676325260809,6.14163222954811,5.807415211695103,4.360098893041129,5.543447077834559,4.497809561462406,8.559910965232108,5.60147958602646,12.135169306509841,5.66510439103148,5.936593436674217,9.864671636787524,4.691957611508757,7.613682892144413,5.249898695703438,12.1351…	45
656	Cn1cnc2c1c(=O)[nH]c(=O)n2C	0,2,7,10,3,12,1,8,11,6,9,4,5	18.80348058028447,22.88385394099167,18.902762592595526,19.815039114851956,28.609095775056616,32.230493842624114,23.727459230256486,19.689765315399185,23.486042156884636,26.784362564649193,19.81315402475228,23.677975364727885,21.57651964567411	13
657	CCCCC1C(=O)N(c2ccccc2)N(c2ccc(O)cc2)C1=O	13,9,0,6,23,10,12,21,16,20,17,2,11,1,8,19,15,3,22,5,4,14,7,18	9.146464632928646,11.657889007452457,10.5145362802832,14.50816843067877,16.13540467132406,15.110009231691937,9.185230996338749,19.322266668779765,12.396568489253687,8.892382207559411,9.350469307515585,11.535400605611347,9.350469307515585,8.892382207559411,19.32226664596236,13.904049124219444,9.485987102794741,9.69901746364484,25.369565298900845,12.741231714302547,9.69901746364484,9.48598710279474…	24
658	CC1C(=O)OC2CCN3CC=C(COC(=O)C(C)(O)C1(C)O)C23	7,21,20,6,3,10,9,15,18,4,0,12,17,13,11,2,5,8,1,14,22,16,19	11.310754457292193,14.597476654336774,13.014484093269843,10.398852858470477,10.907374670474368,13.508099008467967,10.148357256752192,9.487711111461966,14.099912234720236,10.527383629007076,10.476504266865946,12.238220078477738,11.851133751064467,11.975446532975171,15.107249164902884,10.647008557803915,19.863032261549947,11.877303902947446,10.662915109023729,30.455228483246167,10.060601878751172,9…	23
659	COc1ccc(C(=O)NCc2ccc(OCCN(C)C)cc2)cc1OC	7,25,0,21,11,19,18,24,3,1,15,20,12,23,16,14,4,9,5,10,2,22,13,6,17,8	8.54601885904775,9.843959722551507,13.248999238958266,9.691209205368057,10.978284576358408,12.949152619379664,17.09504266452858,8.231147456011957,21.2183028369327,11.121175283337823,13.133100702581931,9.046817101276234,10.296972249961971,14.663914904991532,10.927950228273392,9.930155789537809,10.917991430396784,17.46290823758317,9.502698186037367,9.502698186037367,10.296972249961971,9.04681710127…	26
660	O=C(Oc1ccccc1C(=O)O)c1ccccc1O	4,0,16,10,11,18,15,13,14,6,7,5,3,17,2,9,8,12,1	11.965886337253309,24.801610113841875,17.44709227996644,16.684677199169514,11.887069267657338,14.55866815181797,14.312384807279145,14.510935453290573,22.230627762852226,18.915315651698606,12.410081342331054,12.83285517679586,22.941237869672463,14.085610097536104,14.312384726457807,13.868408991816963,12.28471966591313,16.80811359675134,13.142321099920068	19
661	O=C1c2ccccc2C(=O)C1c1ccccc1	9,0,12,16,6,3,15,13,4,5,2,7,14,11,1,8,10	13.366200646444657,22.659597997160738,17.060672064908424,14.272115386756912,16.10879576596061,16.108796166166474,14.272115023064533,17.060673105544982,22.659598349971922,13.366200467819898,35.27816623542458,20.777688973423203,13.81739181710326,14.970574145606395,19.433448102438426,14.970574145606395,13.81739181710326	17
662	CC1=CC(=O)C2C(C)(C)CCCC2(C)C1(O)CCc1ccoc1	8,7,11,13,9,0,4,19,1,17,15,2,10,20,22,16,18,6,21,14,3,12,5	10.32448437247784,10.768078980552659,11.412734917699694,19.305500301528795,10.402592891137362,24.78230193059425,15.282257293682038,8.627261065854313,8.627261065854313,9.648486582402246,11.964739456172525,9.032951741275598,19.552813237824,9.508372130054326,18.513443861258555,11.379064213564547,13.459851703166336,11.309271947331569,15.126195402288417,10.593654239502925,12.036687610134765,15.7271144…	23
663	CC(NC(C)(C)C)C(=O)c1cccc(Cl)c1.Cl	6,5,4,8,16,15,12,14,10,11,0,13,7,9,1,2,3	17.277071266289553,22.40052640929933,26.338420568441496,32.981155120272874,12.136809798656019,12.136809798656019,12.136809798656019,22.130759161285816,12.35169906452937,22.36854142343508,15.057437425100929,16.558225851462325,14.60231108704464,18.46593773804487,14.92126489296787,14.526631476066527,13.609588844316011	17
664	CC(=O)OCC(=O)C12N=C(C)OC1CC1C3CCC4=CC(=O)C=CC4(C)C3C(O)CC12C	28,17,31,29,16,6,25,11,4,23,2,10,3,22,21,19,5,9,0,8,27,18,14,13,15,24,12,30,26,7,1,20	8.914072891943636,16.318290389039237,7.750363977385848,7.965942651760986,7.325990445875494,8.57880577945615,7.1821012264021995,15.15085489465854,9.022522879095039,8.583250838702941,7.90281090514917,7.2646874344063574,11.978630634694117,9.70221244150888,9.481095750961675,9.936254810279923,7.066257528531412,6.736517217970674,9.110365858316062,8.259406770681368,18.315406932921167,8.123081009511214,8…	32
665	Cl.O=C(COc1ccc(Cl)cc1)N1CCN(Cc2ccc3c(c2)OCO3)CC1	7,10,23,18,1,26,14,22,0,6,11,9,25,24,19,13,27,16,20,3,17,4,21,12,2,8,5,15	8.872075556439071,8.616359802501382,13.424027299930446,11.484307338454517,11.689566000044568,15.480994831465058,8.943402193632199,8.175537666116714,14.620362695903157,8.985890828087566,8.175537666116714,8.943402193632199,12.30866555016836,10.866802920761973,8.622353870901849,19.626333957552553,11.180645874192113,11.505186717316963,8.392208289267717,10.810185782742327,11.450537069016708,11.8455214…	28
666	CCOc1ccc(NC(=O)CC(C)O)cc1	0,12,9,13,1,5,14,4,15,10,7,2,11,3,8,6	13.679245622428416,16.645554945804168,21.02109647658653,24.463167270267142,16.857376274885603,16.810767863382342,27.044792160741046,19.881170001099225,24.805005801143118,14.882247660367273,18.50632780988234,21.228094322083045,14.538506315788243,15.968503391879484,16.810767863382342,16.857376274885603	16
667	O=C(O)c1cc(O)ccc1O	10,8,0,2,7,6,9,4,1,5,3	21.027885683775807,31.807962547463816,21.71281755102244,43.26099739258642,29.669314937724252,37.185510867180696,24.74146200927497,21.757776629878194,20.934884967165985,27.098796423728334,20.802594431122984	11
668	COc1ccc(C=CC(=O)c2ccccc2)cc1	14,12,15,11,17,3,9,4,16,6,13,0,1,10,2,8,7,5	15.176122665390714,18.845701255930173,21.240678087722692,13.62315011024474,14.02978905438794,26.009748127484265,14.370915795960162,25.99011391133535,22.640631827292957,13.876878588693208,19.210056343756143,13.341333627162376,12.83743581559246,14.975736107715413,12.83743581559246,13.341333627162376,14.02978905438794,13.62315011024474	18
669	O=c1[nH]cnc2nc[nH]c12	7,4,6,2,8,0,3,5,1,9	26.663692096190054,39.69107037701178,24.48523236169421,27.001715002028497,24.471362147713073,37.79346121056005,24.471362147713073,24.407321707083604,26.516550331667524,44.49823352508247	10
670	CC(=O)Oc1ccc(-c2cc(=O)c3c(OC(C)=O)cc(OC(C)=O)cc3o2)cc1	28,5,11,23,17,2,22,16,0,6,27,24,14,8,26,9,18,3,20,15,1,21,19,10,13,4,7,25,12	8.552360446438243,11.702798962232905,8.054197357811274,10.37930081170633,12.919512185893822,7.4406121414285575,8.571856110640494,13.888185919029624,9.586986849652007,9.759499806004882,12.604891048980774,7.898100499557116,18.396809255762477,12.757816468343648,8.871486401734712,11.045897255535223,8.552360183572532,8.054197305137663,9.926394852307551,12.036017212945794,10.490529003325703,11.70279928…	29
671	CCCCNC(=O)NS(=O)(=O)c1ccc(C)cc1	0,4,13,16,3,15,12,17,2,9,10,6,1,11,5,7,14,8	11.581594837347428,14.897905520090706,13.73985952474321,12.837267251081347,11.596067280908745,22.311108661799146,14.066321281248737,25.55850144174473,37.67714303258253,13.820097424773838,13.820097424773838,17.34202615877438,13.390040410902646,12.685601272394695,25.625368816296024,12.975358759926156,12.685601272394695,13.390040410902646	18
672	COc1ccc(-c2oc3cc(OC)c(OC)c(OC)c3c(=O)c2OC)cc1	18,15,24,21,26,3,12,17,4,25,23,14,9,11,0,10,7,13,16,6,5,20,1,22,8,19,2	9.807999728188618,14.156400084648325,19.833681349235107,8.531810670843681,8.948750779585666,13.110960576217607,13.03157805418594,10.813710752059691,14.505762787506669,9.563303447037455,9.99395434214965,9.806131248318692,8.7859652430768,11.619981218420419,9.397348936327019,8.368736132459034,12.943028730049248,8.883961672516293,8.368736132459034,17.62703790311933,13.988508271111623,8.44142473052487…	27
673	Cc1ncc([N+](=O)[O-])n1CC(O)CCl	13,6,2,7,0,11,12,9,3,8,10,1,4,5	19.458221909924752,24.987820425827515,17.246102739940387,22.43369845155393,26.471836189506565,27.019821470283198,17.17006750004656,18.471621125405353,23.205340192536816,21.83286564727313,24.723401362425637,20.365419298410405,20.490756685991066,16.123031274728405	14
674	Cl.NCCCCCC(=O)O	1,2,0,9,3,8,4,5,6,7	25.91590404752059,21.763885182677754,25.020075880223878,27.452390699647356,28.88955159625037,31.95048031723126,34.37468172481748,48.91460985143203,28.560173586301964,27.15824797021923	10
675	O=S(=O)(O)O.Oc1cccc2cccnc12	12,9,11,13,7,5,8,0,2,3,4,14,6,10,15,1	17.22656052526417,35.624286152033164,17.22656052526417,17.35572099140699,17.35572099140699,15.165741395008798,19.311203795416066,14.56871008336383,15.799817869068638,13.870811514414516,23.887235442805824,14.181451144719166,13.531479528948683,14.291208644430288,17.883002597434817,32.72048865798933	16
676	CCC=C(C(=O)NC1C(=O)N2C(C(=O)OCOC(=O)C(C)(C)C)=C(COC(N)=O)CSC12)c1csc(N)n1.Cl	29,9,13,5,25,24,28,0,6,27,30,22,21,20,23,14,38,16,36,34,37,1,33,15,18,7,8,32,4,12,3,2,11,35,26,10,17,31,19	5.7144533801023485,6.722640545104218,8.442711338318368,8.256444110467397,7.783958134436224,5.351553621949064,5.890845960546084,7.023426991040807,7.291107447757426,5.251474232383918,11.46295243983969,9.18101334104083,8.071189637313672,5.329328252192061,6.1933046512348024,6.92511750554545,6.406327296513807,16.293698552354307,6.949063958363027,17.87444288737339,6.009271337072868,6.009271337072868,6.…	39
677	Cc1cccc(C)c1NC1=NCCCS1	11,10,2,4,14,0,6,13,12,3,1,5,9,8,7	17.504145777333164,22.41944906787829,17.098473437043126,20.9521991086949,17.098473437043126,22.41944906787829,17.504145777333164,29.141168877220466,28.137596599670346,23.109306688245837,16.322047541150805,15.320379477139777,17.95386637550835,17.783754249190665,17.23554900859015	15
678	CNC(=C[N+](=O)[O-])NCCSCc1ccc(CN(C)C)o1.Cl	7,6,14,8,19,18,0,5,13,21,11,1,9,12,20,15,16,3,10,4,17,2	11.078257977191228,12.325356574670863,21.772716860286877,16.446173335134503,18.357926451164516,11.08230870746773,10.642245468363384,10.586111620359574,11.040184111858238,12.56294335031997,17.551539353269604,11.851216754585025,13.844957289897124,11.174286944689797,10.77148274928912,15.140092809218899,15.504983457096372,20.302155910991118,11.044417021679678,11.044417021679678,14.641249289561515,11.…	22
679	NC1CCCCC1N.O=C1O[Pt]OC1=O	7,0,14,8,2,5,3,4,10,12,6,1,11,9,13	15.52924636274109,23.913436508271822,16.790416413161417,17.570269564283066,17.57026995217892,16.790416450588946,23.913435160648064,15.529246292775479,16.761430917031227,28.51955325703601,17.864610127202447,26.10207795783934,17.86461048240015,28.51955398113931,16.7614305764291	15
680	COc1ccc(C2C(=O)c3ccccc3C2=O)cc1	16,8,4,17,10,13,18,3,0,11,12,14,9,1,15,7,5,2,6	13.372472198702766,17.73196598331195,23.831293714994207,12.879592659151953,11.610240450609112,20.27984013662079,32.36763745707866,20.118762830825276,11.347334636964646,14.69599322196153,12.171627987841918,13.384845311114063,13.384845627617537,12.171628077790942,14.695992712149732,20.118760979094063,11.347334389229204,11.610240450609112,12.879592659151953	19
681	O=C(O)CCC(=O)c1ccc(-c2ccccc2)cc1	6,15,13,18,8,16,12,2,0,17,9,14,3,7,5,10,4,1,11	13.802204067927946,22.158455513839712,13.721550130598175,15.958796628496188,21.73056815170274,19.665723512240206,11.83652092004921,18.54030893402522,12.606580956286038,13.930238879896919,21.15479037688054,22.77137071304604,13.442264456447433,11.913021611209828,14.8754989375593,11.913021611209828,13.442264456447433,13.930238879896919,12.606580956286038	19
682	COc1ccc2cccc(CCNC(C)=O)c2c1	8,6,3,15,7,14,0,4,11,10,12,1,9,17,2,5,13,16	14.222923522494956,18.893393424456,20.150079878425444,12.835787658928883,14.268461508443568,21.56663740807561,12.75993240554816,13.29019959582364,12.259426336851892,18.930002725683146,16.34104559314436,15.996450447302768,18.38771745434496,21.599553986772655,14.140623812820184,13.28292738795425,21.973313168855377,19.101524536265053	18
683	COc1cc(C(=S)N2CCOCC2)ccc1O	11,9,8,12,16,0,6,14,13,1,2,3,10,4,7,15,5	14.449078302204715,15.987077432175269,18.27306842617689,18.8591315674348,21.21412966258503,28.04899706470313,14.745332396443688,23.8839477051515,13.390073750662836,13.11845271728815,19.009923100704313,13.11845271728815,13.390073750662836,15.535471309995035,15.1390902740677,27.741388344205905,14.096312532368744	17
684	O=C(C=Cc1ccc(O)c(O)c1)OC1CC(O)(C(=O)O)CC(O)C1O	22,24,0,21,12,10,16,5,8,19,3,13,18,6,23,1,14,2,20,11,9,17,15,4,7	9.012534790883354,12.306432935190958,12.813991012662868,10.688215834437857,18.561016585859747,10.216975168092162,11.092276641473276,19.567794450325877,10.272236592732938,13.861728415009551,9.566836877595037,13.721456925442894,9.313510132546057,10.789020741620321,12.796619297820133,18.09770194193696,9.633795346395331,17.063234632718363,10.822003414257765,10.673746329426638,12.817235795024303,9.307…	25
685	COc1cccc(C(=O)c2ccccc2)c1	10,14,11,13,5,4,0,3,15,12,1,2,9,8,6,7	16.394371060690894,18.78840147393202,20.52436401130398,17.098980274371563,16.34746932680718,15.844423233014814,22.1174457509478,37.72857437984202,21.59224972801166,20.90733285690657,13.94180353617411,14.3710500923189,18.623399496666018,14.3710500923189,13.94180353617411,17.40728156702243	16
686	CC(=O)Oc1cccc2c1C(=O)c1c(OC(C)=O)cc(C(=O)O)cc1C2=O	11,26,7,21,5,17,2,3,16,0,14,22,18,4,13,6,8,24,1,15,25,9,19,12,23,20,10	9.166202821660576,11.836194065021104,8.675002055996043,8.913485996527001,9.74053623648068,8.623438502267149,10.614498385981264,8.460129827864861,10.81782372310407,12.733463875105357,24.42784258494065,7.937555614241759,13.085786386560342,10.28258060462393,9.299758946777715,11.836194367948323,9.166202496889156,8.67500191278451,9.386784040849292,12.95702631874154,18.21610999498806,8.46999668319772,9…	27
687	CCC1NC(=O)c2cc(S(N)(=O)=O)c(Cl)cc2N1	5,0,15,14,12,11,3,17,1,16,13,10,2,4,8,7,6,9	12.646866187912211,15.665742977649634,17.84723399434005,13.59684651142651,18.392720504489255,12.074696120204852,23.289529197980293,20.875002974316878,18.667723949503845,29.000915160373545,17.557339068308508,13.372346973480933,13.372346973480933,16.68282407501828,13.355482729351014,13.31619127409066,16.248277708611557,14.037914547152457	18
688	CC(Cc1ccc(O)c(O)c1)C(C)Cc1ccc(O)c(O)c1	4,15,9,20,18,7,0,12,16,5,2,13,10,21,3,14,8,19,6,17,11,1	11.702191988792022,20.7734510701557,12.075622126692892,12.232677133411912,10.677609861086223,12.011194062448325,20.589558599283905,11.366412205752553,15.69763932813656,10.784017813144585,12.089627505163648,20.7734498278587,11.7021922857093,12.075622500444283,12.232677148851494,10.677609861086223,12.011194062448325,20.589558599283905,11.366412205752553,15.69763932813656,10.784017813144585,12.08962…	22
689	O=C1OC2(c3ccc(O)cc3Oc3cc(O)ccc32)c2ccccc21	20,0,23,10,12,17,5,22,6,16,13,9,21,8,15,1,24,11,19,4,18,14,7,2,3	8.358754319464754,10.362825158015756,19.312084651231988,38.13418533993536,11.798039579647583,9.322200847269402,9.553151836991606,17.7632259174624,10.35255317664134,9.569307056735386,9.060155765153455,11.375654238107462,9.060155821542129,9.569307027556523,17.7632256157759,10.352553237577599,9.553151854728515,9.322200726408472,11.798040358218703,11.622041782335135,7.772152983223338,9.61246447414639…	25
690	CCC1C=C2C(=O)OC(=O)C2CC2=C(C(=O)OC2=O)C(O)C1CC	20,0,23,9,15,18,6,22,1,3,2,19,4,17,5,14,12,7,13,16,10,8,21,11	9.598856511570364,10.597165688476696,11.567868365995299,11.085141867952178,12.288721893672108,13.033500841175726,9.798892572446665,13.765516530457706,14.962755222593833,9.675878211998668,14.933322856231813,23.803835645318024,13.560303341393581,14.199510642651138,13.071722452885288,9.757664582776659,14.223998752434444,12.684513949255223,9.764850261989512,11.571278370916833,8.50332823026837,17.5758…	24
691	CCN(CC)CC(=O)Nc1c(C)cccc1C.Cl	7,0,4,17,14,12,11,16,1,3,5,13,10,15,8,6,9,2	13.470626626760339,15.26202725607435,27.838246808387332,15.26202725607435,13.470626626760339,16.729706879006685,19.46588910452555,13.291702440525103,19.33715915470383,21.871037810982656,19.246211977326304,13.818746123462905,13.616453816473939,17.069751660405007,13.616453559778154,19.246211980353102,13.818746405449918,13.568374607169961	18
692	Cl.NCC(N)C(=O)O	1,0,7,4,6,2,3,5	30.15831171471836,26.42761532373696,41.236031195265234,50.679839489923324,30.98605385594418,56.5570632986346,33.35749756246513,30.597586498799494	8
693	CC(C)(C)NC(=O)C1CCC2C3CCC4NC(=O)C=CC4(C)C3CCC12C	13,12,24,21,26,8,19,6,0,2,3,9,15,17,14,18,7,5,22,20,23,4,10,11,16,25,1	9.171062439720558,26.451843256698325,9.171062439720558,9.171062439720558,13.252282998328141,10.924857861100447,8.93503988670453,10.847467462095647,8.265587010537258,9.313110297211082,14.26131102655198,14.658733739575823,7.574252288395641,7.385847011784774,10.240680367656736,9.520934241452764,15.121778669730688,9.68232998188158,10.775107923260277,8.482479252779726,12.474956035075579,7.742695145279…	27
694	O=C(NC(CO)C(O)c1ccc([N+](=O)[O-])cc1)C(Cl)Cl	5,7,9,16,13,0,10,15,18,19,14,4,2,6,8,17,1,3,11,12	12.551912276700008,18.69507240003439,15.490926429258238,19.898014806378328,13.216920651429959,10.199616352343568,17.303460964692917,10.735073050884225,17.892275512967885,11.819945714662012,13.076634415599969,21.960234287245825,23.076907037626356,11.95846463101769,13.16547535757853,13.076634415599969,11.819945714662012,17.900816072389702,13.080835621796709,13.080835621796709	20
695	CCOc1ccc(S(=O)(=O)[O-])c2cccnc12.[Na+]	0,12,4,1,15,14,13,9,8,3,17,2,10,5,11,6,16,7	12.146684402251882,13.114175113206318,15.469097250708717,14.071171838309953,12.8457983158405,17.021982137626754,22.533715699508313,36.426908853900386,13.66248401830261,13.66248401830261,16.37912792908707,21.399361497984493,12.764970793621604,13.551533749267026,13.392229024342658,13.27362096755677,23.003830042747715,15.28082411352472	18
696	COC1C(O)C(C)OC(OC2CCC3(C=O)C(CCC4C3CCC3(C)C(C5=CC(=O)OC5)CCC43O)C2)C1O	4,6,17,22,38,10,12,8,0,11,9,36,16,24,33,1,15,5,7,3,18,37,35,30,26,31,29,14,25,20,32,21,27,2,19,13,34,28,23	5.988736467036674,6.508374063308096,9.638362262450741,6.736668735808038,5.37638776452944,6.592816867407222,5.620041175649234,6.64289730070321,5.964299746265154,6.072910048607795,5.803953148664717,5.998947327589107,5.84508102657854,12.899313208603402,7.592634201530002,6.544300861454175,6.219705812589367,5.646001497407254,6.854500462963173,10.59653513046213,8.890574782737517,8.962526113027693,5.726…	39
697	CCC(C)C(C(=O)OCC[N+](C)(CC)CC)c1ccccc1.[Br-]	0,3,1,15,13,6,7,17,21,9,12,14,20,18,8,11,22,16,19,5,2,4,10	8.414235690607697,9.631249326121164,16.866995693533667,8.987630003059152,22.73203438406925,16.05713805352751,9.975731564900329,10.449807575118015,12.20009655358443,11.059633827491766,30.03353030781726,12.399701870701378,11.377539065011646,9.82068735755273,11.377539065011646,9.82068735755273,15.053756622801288,10.595759881143735,12.12337998600195,15.52528767658258,12.12337998600195,10.595759881143…	23
698	CC(=O)CCc1ccc(OC(C)=O)cc1	12,0,6,14,11,2,7,13,4,3,9,10,5,1,8	15.943021066821515,24.91339812101795,17.516159091610447,20.989481626718757,19.99185425281756,24.852025797095834,16.373847828712297,18.003566510218647,25.581218710074594,24.180989712069263,24.851285285025355,16.700133502537923,15.725607505897623,18.003566510218647,16.373847828712297	15
699	CC1OC(OCC2OC(Oc3c(-c4ccc(O)c(O)c4)oc4cc(O)cc(O)c4c3=O)C(O)C(O)C2O)C(O)C(O)C1O	32,42,38,36,40,34,0,30,4,8,14,18,6,1,5,9,27,13,7,16,3,31,37,2,35,41,22,19,33,12,20,17,25,11,39,24,10,26,21,23,15,29,28	5.10397679763763,5.508471526532946,6.1947213900129885,6.086557378792338,5.400307708929164,5.580125115327961,5.498389515938459,5.736105058531382,5.4452841207894265,5.64935086036711,8.123568364360825,7.863426826166676,7.3100780043896405,5.701864840229962,5.454548856476309,13.109146598544601,5.8021714934729856,7.808334950706911,5.464062762148375,6.790655230171966,7.3327396851091065,10.80232843892735…	43
700	CCCc1nn(C)c2c(=O)[nH]c(-c3cc(S(=O)(=O)N4CCN(C)CC4)ccc3OCC)nc12.O=C(O)CC(O)(CC(=O)O)C(=O)O	30,4,0,22,29,42,35,23,20,24,19,9,2,16,17,3,41,33,10,45,28,6,26,44,1,5,31,25,27,11,13,8,14,36,39,34,40,32,7,12,43,21,38,18,15,37	4.239991308680132,5.385902558786241,4.905195218163485,5.0391270556192325,4.214076597523656,5.409232324444005,5.2408044395799465,8.890465188835137,6.697490999107671,4.880553546466658,5.068016278288255,6.208799476265979,9.045923963156369,6.3007510787046925,6.900663754749971,17.511727980785494,5.020966006508829,5.020966006508829,10.717636011828276,4.8208865725991785,4.813403033338531,9.2558193322911…	46
701	CC(=O)NC1C(NC(=N)N)C=C(C(=O)O)OC1C(O)C(O)CO	18,22,20,8,14,6,13,10,21,9,2,0,3,15,16,17,19,5,11,1,12,4,7	11.441814266709102,17.30599134897419,10.98621130989703,12.612871324417924,19.274870308378,15.500004303205046,10.320593367276146,20.013017814406325,10.134560198239328,10.789161533484716,10.512782649893765,17.00928344067141,18.947879884759445,10.422056482595494,10.201782120333505,13.787688181968392,13.849255125009208,13.964979980806664,8.79702970598008,15.424407097230857,9.339721125241326,10.530840…	23
702	Clc1ccc(C(c2ccccc2Cl)C(Cl)Cl)cc1	7,3,16,15,14,17,2,10,0,12,8,11,6,9,4,1,13,5	13.289596603270175,19.96734016842708,12.671356711655324,10.545272056458533,19.334038727530462,42.81920993296808,16.290312621784768,10.38473027764213,13.485642242539381,17.03310076707689,12.675160689868783,14.874540215597325,13.388598581850024,36.86568069203258,11.579396114995541,11.579396114995541,10.545272056458533,12.671356711655324	18
703	COC1C=CC23c4cc5c(cc4CN(CC2O)C3C1)OCO5	0,14,10,16,4,21,19,15,12,11,3,2,8,9,18,1,13,6,17,20,5,7	8.19097039941095,13.522428109340119,11.489102875056394,11.361694142866,9.925513668499839,26.776725799458674,17.063863920278727,27.651208882841487,11.750243363047222,11.844024900707133,9.055645962161393,11.108248113461727,10.893123082180248,13.550637762531082,8.767020349597235,10.77555805855965,9.638042434343298,20.565735842486284,13.18531653955646,10.38588260761497,22.113132042005404,10.385882607…	22
704	COC(=O)C(N)CS.Cl	7,8,1,3,0,5,6,4,2	29.151172655110763,26.301912978098688,51.325134773574966,28.926343552735478,50.94652540952575,29.80307840874774,39.87126736241406,20.171041387688078,23.503525111167612	9
705	CN(C)C(=S)SSC(=S)N(C)C	0,2,10,11,8,4,5,6,3,7,1,9	18.389822723514037,31.42055671492562,18.389822723514037,30.451612211683816,22.368516323418582,28.979669837834074,28.97967143225832,30.45161265627393,22.368515503985684,31.420557222729247,18.389822855572667,18.389822855572667	12
706	CON=C1CN(c2nc3c(cc2F)c(=O)c(C(=O)O)cn3C2CC2)CC1CN.CS(=O)(=O)O	27,30,31,23,22,0,32,17,12,26,4,16,5,21,18,14,28,24,8,6,1,19,2,20,25,9,13,11,3,10,15,29,7	5.420800159502914,9.032994216934373,9.467633537278775,11.719675614466013,6.0652028431658636,6.324092462905765,8.633193601286894,25.663702907052915,8.375040367203122,10.48760510460242,17.228184669914448,11.544253660579827,5.654706510255266,11.289551215303026,7.382899727861197,19.316491229149197,6.310901816835527,5.510500493404048,7.01802427692063,9.304018948859563,9.736643558625335,6.6711756406385…	33
707	CS(=O)(=O)Nc1ccc([N+](=O)[O-])cc1Oc1ccccc1	2,3,17,19,20,16,10,6,7,0,15,18,11,12,8,9,1,4,13,5,14	11.415583119265156,19.283052310832876,8.520179014973703,8.520179014973703,19.439445094889827,22.733090408165214,10.523357524112717,11.235780856870054,15.639794664899448,18.4861133262633,10.390205451087516,14.955227261949053,15.546751675612533,19.70430544996315,27.938009526716534,12.22643486338028,10.2907017078462,9.495307919515188,13.870471837578354,9.495307919515188,10.2907017078462	21
708	COc1ccc(C(=O)O)cc1OC	0,12,11,3,7,10,8,1,4,2,5,6,9	15.104702186646122,24.185843502396878,24.507910810083544,18.9795261135623,24.452235427190306,30.092152438373873,33.18240443372268,19.636092061948137,21.978878585159677,34.23410004574178,19.731541192282734,18.809913585782837,15.104702479110514	13
709	Nc1ncnc2c1ncn2C1OC(COP(=O)(O)OP(=O)([O-])OP(=O)([O-])O)C(O)C1O.[Na+].[Na+]	26,24,20,14,28,2,25,16,17,21,30,4,0,10,12,8,27,11,13,9,29,1,32,31,3,5,15,23,7,18,22,6,19	5.96136849763292,7.674418657716847,5.082881110324179,9.367581661613572,5.7190018893047085,9.6233635438915,31.851112612106913,12.398169308989795,6.226685534139981,7.2647274675278695,6.152057546798503,7.025775627081302,6.209303620265416,7.042419416453566,4.827352746737909,11.64981290141161,5.133445017383334,5.203560604708848,16.54967794492932,33.59915029456643,4.770121461948092,5.405921559397232,18…	33
710	Cc1cc2c(C(C)C)c(O)c(O)c(C=O)c2c(O)c1-c1c(C)cc2c(C(C)C)c(O)c(O)c(C=O)c2c1O	37,17,27,6,7,26,29,9,33,13,31,11,34,14,0,21,1,20,22,2,10,30,4,24,8,28,18,19,23,3,16,36,15,35,5,25,32,12	6.022750177561621,6.348400034968437,7.32846003983285,9.693040128680865,8.383510515137903,13.861179460046504,5.278994753239552,5.278994753239552,8.532268290888158,5.421199136344273,7.402435551019141,5.707181207387736,14.120544021263175,5.635129436374131,5.736511659753856,10.93617070902836,10.400050655506664,5.277771656388229,8.635407571797247,8.63540874721365,6.348400280038151,6.022750585340969,7.…	38
711	CCOC(=O)OC(C)OC(=O)C1N2C(=O)C(NC(=O)C(N)c3ccccc3)C2SC1(C)C.Cl	0,10,30,31,8,18,32,26,22,7,25,23,14,17,2,16,9,13,4,5,28,1,21,29,20,24,11,15,19,12,27,3,6	4.249153447229686,8.935822909764466,6.648545439538459,21.507613983060246,7.582249347312375,8.16497414166878,24.577220294798963,6.262381324587909,4.528278287015121,6.898535816637954,4.4760976586604215,13.18364263607419,15.895350695200365,7.116370535426892,6.35496275168507,14.840401680869276,6.660917141887117,6.503302051496556,4.6212850622973285,15.089952414182312,11.155260755684706,9.7416111478734…	33
712	CC1(C)C=Cc2c(c3c(c4c(=O)c(-c5ccc(O)cc5)coc24)OC(C)(C)CC3)O1	0,2,3,11,18,15,26,25,29,4,20,21,27,28,6,7,19,14,13,12,22,17,23,1,24,8,5,10,16,9	5.153353107999683,12.325674471270755,5.153353107999683,5.53670987909774,6.719946930967568,15.342012314947382,8.780669160743843,9.102222142177867,14.455205834259674,29.452296180003472,17.774083457679794,5.64867872675815,9.890926145771388,9.524278914885231,9.163908400896801,5.992875041466464,18.922586878501797,10.737783393335201,5.992875041466464,9.163908400896801,7.404810336137289,7.46598952933489…	30
713	C1CCc2nnnn2CC1	4,6,8,9,1,2,0,7,5,3	34.43768872922734,26.31228024458661,31.14843769119391,42.828105627578225,20.429377719087817,41.745991455509,20.85767054970983,35.93504973567906,22.862713813668954,23.442685776153176	10
714	C=C(C)C1Cc2c(ccc3c(=O)c4c(oc23)COc2cc(OC)c(OC)cc2-4)O1	25,22,2,14,11,20,17,28,23,13,18,7,26,3,21,24,15,4,0,16,1,6,8,19,27,5,10,9,12	11.024882167735477,11.613420924273086,6.8324041825921284,9.641250249518507,10.280906228050284,12.945020365713376,11.653426902781561,9.063223249172424,12.147080921102642,15.901552022406563,14.16198813426307,7.095200345911266,22.458074643545828,8.200747196395225,7.016359114626523,10.108402847457896,11.147027418015213,7.967744557292902,8.301337415177827,12.662855327522706,7.8838170523031135,9.908640…	29
715	CC12CCC(CC1)C(C)(C)O2	2,6,8,9,0,3,5,4,1,10,7	19.469823711690864,36.51121487763156,18.34645882560288,23.119996518614233,29.342406887231835,23.119996518614233,18.34645882560288,47.60930727633968,18.725854010371208,18.725854010371208,46.6826325948059	11
716	OCc1ccccc1O	0,5,6,8,4,3,7,1,2	22.44417613717541,44.028818388425854,45.9129270128833,33.089190933096674,31.95621521172597,25.247550634005155,27.452389490106718,39.09115511112031,30.777577704246138	9
717	CC1(C)CCC2=C(O1)c1ccccc1C(=O)C2=O	0,2,15,17,12,9,10,11,3,4,13,5,7,8,14,16,6,1	10.35252741992463,29.16745488560786,10.35252741992463,16.074220098960375,16.375371409163556,18.962497610730672,25.77117590873967,19.227557296277148,19.77505453990397,12.590353965386374,15.03296640143445,15.03296643355189,11.178257940708125,16.76563252815776,21.004058573762443,10.457560841637576,21.176670628661206,10.703146627421564	18
718	COc1cc(C2c3cc4c(cc3C(O)C3COC(=O)C23)OCO4)cc(OC)c1OC	12,13,0,26,22,20,23,3,15,29,6,18,9,8,11,7,16,1,25,24,2,4,21,10,14,17,5,27,28,19	5.862415836190669,8.914256311687426,9.618065051203956,6.4855594252471835,11.848223286667592,14.851075281493657,7.10622070109615,8.601708978393036,7.2722250064666,7.272224891541457,13.541426714760679,7.357751000396023,5.831446547617255,5.833001848046701,13.94883947847596,6.532087373912722,8.809328754453432,14.822891890258934,7.199352660145816,29.111473073720497,6.041113954002382,12.463837881726445…	30
719	CS(=O)(=O)O.Oc1ccc(C2CNCCc3c2cc(O)c(O)c3Cl)cc1	8,24,13,19,2,3,4,17,25,7,9,12,23,5,21,0,14,15,18,11,20,22,6,16,1,10	11.447659596875837,22.613819472841463,7.173142374150997,7.173142374150997,7.700958178444003,10.22561402013655,21.32524741746746,8.181324588111966,6.117438567674059,9.132684082017464,22.745125540590596,13.307214115865452,9.3077314388286,6.1680245946515,11.657070188160093,11.916255627108502,22.607785548066197,7.966485577395803,12.362599527618489,6.725042719929565,14.814308020122542,10.6479409757417…	26
720	CN(C)C(=O)Oc1cccc([N+](C)(C)C)c1.[Br-]	14,13,12,4,0,2,7,16,9,15,8,1,6,10,5,3,11	14.629606886352708,18.36352048220305,14.629606886352708,24.70299304156125,12.888492367308704,22.2688829491682,18.3828770584279,14.771128122544855,18.011595572784742,16.84900291324279,20.371239943998464,36.87993881413922,11.315791701147804,11.315791701147804,11.315791701147804,17.74632150382071,15.557417673929496	17
721	CCN(CC)CCOC(=O)C(c1ccccc1)c1ccccc1.Cl	18,16,12,22,23,21,19,15,13,9,7,5,0,4,3,1,14,20,17,11,2,6,8,10	9.996284556204548,12.34624221359994,17.154386364175956,12.34624221359994,9.996284556204548,9.534373430249932,19.722563140091115,8.770325194361309,21.55451773254986,7.880616385053253,49.99966209444142,14.87784538298455,6.978054939844103,7.7196478772513375,12.398233778116564,7.7196478772513375,6.978054939844103,14.87784538298455,6.978054939844103,7.7196478772513375,12.398233778116564,7.719647877251…	24
722	CCCCCCCCCc1ccc(OCCOCCOCCOCCOCCOCCOCCOCCOCCO)cc1	0,40,36,35,33,32,30,29,27,26,24,23,20,18,17,21,38,15,2,1,3,4,5,31,25,34,19,28,22,6,39,37,7,42,10,16,8,9,14,13,11,41,12	4.0871750177757225,5.158391282940999,5.1293606317922125,5.905841541854887,6.110999010907096,6.110999010907096,6.36997433091891,7.600219345385983,9.364984440988326,12.208453228267889,7.817896654618369,15.682583450801747,16.247450864291743,14.44560486615227,13.343887840357628,4.887118192300466,8.398124449318846,4.750244120394188,4.750244120394188,6.259115375341923,4.750244120394188,4.75024412039418…	43
723	COC1C(C(=O)O)OC(C)C(O)C1O.COC1OC(C(=O)O)C(O)C(O)C1O	11,13,9,23,14,25,27,1,8,15,0,6,21,16,10,20,5,12,24,26,7,4,2,19,18,22,17,3	8.91839204505401,8.075373432456662,15.455038647211031,17.720889275018628,14.302498726529837,9.79782035647212,9.208810094476224,12.833027645585378,8.848436355643106,6.820688932020848,9.73843023055814,6.64639377444836,10.051770835198102,6.810373796300144,7.279510081903812,8.893887951193381,9.507459676944553,17.213107230756563,16.47461404171189,15.518878260541886,9.797820155098169,9.208810375898898,…	28
724	COC1=C(O)C(=O)c2c(cc3oc(C(C)=O)c(O)c3c2O)C1=O	17,6,22,15,4,11,20,0,14,16,21,12,1,13,3,2,9,7,10,8,5,19,18	9.82905730638903,12.917269578481143,13.238795455568331,13.107767992791667,8.894473707155601,17.431839400897474,8.123973660855189,14.54767982625252,16.74306378895379,14.529471508705898,16.070046829521733,8.93148917237885,12.686088122232414,12.92194656352917,10.31468033854112,8.324229134172278,12.302743139137684,7.888711202334566,27.663154020130285,23.63838060199304,9.262802024265088,12.30912860001…	23
725	NC(CCC(=O)NC(CSSCC(NC(=O)CCC(N)C(=O)O)C(=O)NCC(=O)O)C(=O)NCC(=O)O)C(=O)O	0,19,39,22,3,16,21,38,9,10,29,36,24,31,15,5,35,28,30,23,13,6,32,25,14,4,27,34,37,20,33,26,11,8,12,7,1,18,2,17	4.522119477266175,10.92457786856868,20.534811763010552,5.10486542431032,7.0958825055376895,5.521305891333428,6.924416183468056,9.742752707518536,8.92542681802614,5.208008511649994,5.208008511649994,8.92542681802614,9.742752512732055,6.924416135917854,7.095882209971011,5.521305673253879,5.104865492685563,20.534814003870892,10.92457786856868,4.522119477266175,8.841795676763113,5.123467881898237,4.8…	40
726	CC(=O)OC1CC23CC24CCC(OC2OCC(O)C(O)C2O)C(C)(C)C4CCC3C2(C)CC3OC4(CC(C)C3C12C)OC(O)C1(C)OC41	23,24,30,40,37,31,43,35,9,12,10,19,3,13,41,36,33,26,15,17,21,42,32,11,29,5,34,14,44,38,45,39,2,20,16,27,25,4,22,18,0,47,1,46,28,8,6,7	10.336291180626358,11.814084163614503,5.076865760483724,3.493503875698462,8.211979309764848,4.206976451747963,20.312457216226008,26.034173759998357,17.063362951411975,3.2872069600905416,3.474615214676356,4.088907179370281,3.3173290489191563,3.505388172899792,4.435203227848132,3.788326865187137,5.826528728720293,3.811130730927719,9.300323770299642,3.492699028183277,5.68213370754287,3.8897600266379…	48
727	COc1ccc(CNc2nc(N3CCCC3CO)ncc2C(=O)NCc2ncccn2)cc1Cl	17,29,27,22,0,4,30,26,13,28,14,16,6,33,12,31,1,32,18,2,7,25,21,8,23,5,15,9,24,10,3,20,19,11	4.763456003420667,6.637165707447575,7.537660084003223,14.784618773505743,4.80441239743686,11.146480062824178,6.106669988856965,9.014316994307723,9.521279414480691,11.994906962341563,14.166772371036092,22.163376288516226,6.180135084323215,5.077772109563078,5.438270062555933,11.413645091956798,5.5000087332278005,4.189576013548203,7.3374220621569215,21.9197568737739,20.184056071425704,9.417457465199…	34
728	CC(=Cc1ccccc1)C=C1SC(=S)N(CC(=O)O)C1=O	0,9,20,18,13,17,10,5,7,4,8,19,1,16,11,2,6,12,15,3,14	9.122709341692673,14.389879565106174,15.946289306117697,20.480787288602407,11.90324574921782,11.87787938101916,16.600910853529616,11.87787938101916,11.90324574921782,9.529532543428378,11.743325101713697,15.243578388934102,16.6588884833853,10.545315789400991,33.60565871079234,18.834252436643503,15.041511132781398,10.984488379713458,10.16753686824659,13.590031885589486,9.95305550425677	21
729	C[N+](C)(C)CC(O)CC(=O)[O-]	0,2,3,9,10,6,4,8,7,5,1	16.738446211603318,41.495795910019176,16.738446211603318,16.738446211603318,28.802505438968627,41.1545840845614,27.60564594705862,37.32105441005602,36.163316871209524,17.695905555601925,19.545856043455146	11
730	COc1cccc(OC)c1O	0,8,3,5,1,7,2,6,4,10,9	19.35090680518077,25.228678355590077,25.278777134990364,20.421275274176864,28.6746312521036,20.421275274176864,25.278777134990364,25.228678355590077,19.35090680518077,50.76345554081126,40.002641653026316	11
731	NC(CC(=O)N1CCn2c(nnc2C(F)(F)F)C1)Cc1cc(F)c(F)cc1F.O.O=P(O)(O)O	10,23,19,22,24,21,28,26,0,15,14,16,18,27,9,17,33,31,32,6,20,4,5,7,2,29,25,1,3,11,12,30,8,13	5.756690852554652,11.243002200031658,7.722956152607578,13.287220764654524,7.0184934236212,7.508149964598303,6.76622864410276,7.617791828510682,24.00882104423851,6.618138766676154,4.509747297073729,15.228635276873916,16.34890352651101,32.53712342260741,6.054124412446702,6.054124412446702,6.054124412446702,6.659688270908076,6.105832752765561,4.764040332446919,6.829772773902663,4.937434011732417,4.7…	34
732	CN1CCC2(C)c3cc(O)ccc3N(C)C12.O=C(O)C=CC(=O)O	14,0,2,7,18,23,5,22,16,10,3,12,1,9,17,21,20,19,13,8,11,4,6,15	7.150798449108169,11.685491045058232,7.3720269650412815,9.7654569976139,18.954218908629393,8.250322111432755,19.423874897422127,7.494425237409405,17.82945573812045,12.07057649120273,9.329465673010917,18.81157056493782,10.380138099615566,17.039876081613322,6.2632703997655605,24.6185819855691,8.901568042832793,14.386567803289223,7.52809739425202,15.96399350686147,15.963992816401174,14.3865678557849…	24
733	NCCc1c[nH]c2ccccc12	8,5,7,0,4,1,9,10,6,2,3,11	20.267295157369396,22.246262255353848,30.5984405060808,31.060095806547903,20.625131717435572,17.580169767343243,29.185584559163537,18.20390229272015,17.26307330739518,25.646210992457874,27.64997037135617,39.67386495851679	12
734	COC(=O)CC1C2(C)CC34OC5(C)OC6(C7C(=C(O)C(C)C)C(=O)OC(c8ccoc8)C7(C)C(OC(C)=O)C(OC(C)=O)C6(O5)C13C)C(OC(C)=O)C4(O)C2OC(=O)C(C)C	39,34,32,53,44,33,7,18,27,8,10,48,54,37,51,42,13,17,3,55,26,57,20,21,22,12,1,47,30,28,0,41,36,50,2,23,46,4,40,35,6,56,25,38,19,60,59,5,9,49,24,29,31,52,16,58,14,11,43,15,45	3.8315611953975175,3.6127391473553097,4.083222733700529,3.066421332526568,4.611147787111548,6.290698995290624,4.908221474079068,2.7088521899893085,2.8339408777715547,6.440336726824613,2.895922610355056,10.446211163756342,3.537369261631884,2.962524136766407,9.652354913489932,15.410321729946178,8.413686842901125,3.0482210734655184,2.7594696278374675,5.638941433328656,3.380746041195485,3.38074604119…	61
735	CCC1OC(=O)C(C)C(OC2CC(C)(OC)C(O)C(C)O2)C(C)C(OC2OC(C)CC(N(C)C)C2O)C(C)(O)CC(C)C(=O)C(C)C(O)C1(C)O.CCCCCCCCCCCCCCCCCC(=O)O	51,0,19,37,47,28,33,32,13,22,35,38,41,50,17,49,1,20,18,29,45,52,39,54,53,61,60,58,57,63,64,56,55,62,59,9,70,14,26,27,5,65,36,40,44,30,11,69,23,7,21,46,34,10,15,4,2,67,12,43,16,25,42,31,3,8,48,24,6,68,66	2.4690854645453246,2.9616082039493543,5.298316353468168,7.030890711777589,5.164139467706024,3.8008294743236646,8.344293071860408,4.584157356095533,7.079679453016513,3.588100371600818,4.706083366821972,4.217876656563917,5.818562059262705,2.6810516631030494,3.6627897440978234,4.997931502670541,6.381464571978357,2.844496918199284,3.0264528409447715,2.5013474128952433,3.0212284667743323,4.63799580653…	71
736	Cl.N=C(N)NC(=N)N1CCOCC1	0,9,11,1,3,8,12,6,7,2,10,5,4	15.157101850346494,16.4552505116353,28.950313750932295,16.776692319166145,39.527187165639575,38.616202526277895,21.13830463441262,24.485041226463284,17.793908398817607,15.855284687270444,31.595521875218978,15.855284687270444,17.793908398817607	13
737	Cc1cc(C(C)(C)C)cc(C)c1CC1=NCCN1.Cl	16,0,10,15,18,5,6,7,1,9,14,17,8,2,3,11,13,12,4	9.266753403773222,11.421657621580424,14.126626643493623,19.791887571001485,41.331092162182756,10.612247992900805,10.612247992900805,10.612247992900805,14.126626643493623,11.421657621580424,9.266753403773222,20.750683057021366,41.19949073453927,21.95047999976343,12.453578099214084,9.43547335921538,9.199945776787885,12.726768723608743,9.693782044696018	19
738	O=C(O)CCCN1C(=O)c2cccc3cccc(c23)C1=O	16,10,20,8,14,12,7,19,11,15,2,0,3,13,17,9,5,1,4,6,18	12.159569846836128,20.553104169720065,10.411387686560474,14.175401409337837,23.880617041176823,20.26858302456143,26.627117828584957,9.961612843161607,9.093743812019385,17.17890333759305,8.648585680347662,10.000285064287798,9.149317914771,16.025437808347753,9.149317914771,10.000285506614166,8.648585042594508,17.17890263050821,27.833886093969337,9.961613059148426,9.093743184961506	21
739	COc1ccc(C2C(=O)c3ccccc3C2=O)cc1	16,8,4,17,10,13,14,9,12,11,18,3,0,1,15,7,2,5,6	12.764603132140504,19.62228322774318,21.88974259337843,12.743438380962893,9.308267397098355,26.45892169181522,47.40035460615398,20.17924775988284,8.887609560893369,12.093773553879835,10.129901154361626,12.589812315763442,12.589812295139241,10.129901414582612,12.093771666791106,20.179245254350448,8.887609459722384,9.308267397098355,12.743438380962893	19
740	O=c1[nH]cnc2[nH]ncc12	4,6,0,2,3,7,5,8,1,9	24.761158736211733,33.81164553827875,25.13970564305012,25.31960504322306,21.203511331071574,28.359287522314837,23.134390184693974,25.846021629340246,28.40153392590377,64.02314243672299	10
741	O=C(O)c1cc(-c2ccccc2)nc2ccccc12	14,8,10,7,11,15,17,0,5,16,2,12,9,13,18,1,6,3,4	12.086565900718647,20.16126691545422,13.619921751231603,27.263212456713507,32.21491793352105,13.390739419912265,20.77498024820123,10.643751584961123,10.566473985371758,16.95176845918761,10.566473985371758,10.643751584961123,16.767578978789956,18.390839605788628,10.318054153067337,10.956067852976943,13.615846290575423,10.965439561659863,20.102351275934765	19
742	Cc1ccc(S(=O)(=O)O)cc1.NC1CCN(c2nc3c(cc2F)c(=O)c(C(=O)O)cn3-c2ccc(F)cc2F)C1.O	38,2,10,27,40,14,33,26,22,28,24,32,35,31,7,6,37,0,30,13,36,12,23,9,3,34,11,18,8,16,19,15,39,4,21,1,29,20,25,17,5	5.435865154573671,11.901731751106643,3.6236061714929253,7.034928516745877,9.857352201477429,18.965627419734716,5.337254422607483,5.337254422607483,7.640851932130682,7.034928516745877,3.6236061714929253,7.192856291092568,6.750294590911366,5.879635023290495,4.279844023262994,8.801604920238148,7.697652589689775,18.019111331959536,7.278900051649756,8.090311809939664,13.252678994127917,10.271155765871…	41
743	N=C1NCCC(C2NC(=O)C(=CNC(N)=O)NC(=O)C(CNC(=O)CC(N)CCCN)NC(=O)C(CO)NC(=O)C(N)CNC2=O)N1.O=S(=O)(O)O	36,30,18,29,45,33,21,44,35,23,39,12,28,32,2,46,14,26,42,15,41,9,17,24,43,8,37,3,11,0,22,4,38,16,19,40,47,49,51,50,34,31,25,6,27,20,7,10,13,1,48,5	5.1014420992404474,12.664820720680297,4.293119059596751,5.013275811540533,5.676009557710703,22.602053879578015,6.979422168958099,8.406031061873467,4.950680922149376,4.7684231901710525,9.075255795898574,5.036158685770475,3.877990807489102,9.366451780966724,4.390088708153797,4.521618606603983,5.751471775904962,4.817999607420392,3.3112956455812714,5.820490195841973,7.903197096321765,3.58164234014406…	52
744	CN(C)CCOC(c1ccc(Cl)cc1)c1ccccn1.O=C(O)C=CC(=O)O	15,22,27,16,18,19,20,26,11,13,8,0,2,12,9,7,17,3,14,4,10,21,25,24,23,1,5,6	7.794516217392743,17.237400518069347,7.794516217392743,8.337023548835749,10.960473682540023,24.181230273089724,36.530338878647854,8.10182986605149,7.498638251274475,8.08934628990686,11.627725858785244,7.289086645475083,8.08934628990686,7.498638251274475,9.831327762748504,5.769776938437177,6.610174093464639,8.131591836553344,6.741792000818908,7.124619866963702,7.208134436259886,14.190179902957953,…	28
745	C=C1C(C2(C)C=CC(=O)C(C)(C)C2CC(=O)OC)CCC2(C)C(c3ccoc3)OC(=O)C3OC132	10,11,21,4,19,8,28,2,24,5,15,0,23,16,7,30,25,18,27,22,17,6,29,9,32,14,13,26,1,3,33,20,12,31	6.081651663084442,11.076722350874935,5.414988938310717,13.095763775522023,4.835000581910946,5.581659177489659,8.5128554563135,6.619525905842094,5.045847473267172,8.811807407764128,4.5560611191868094,4.5560611191868094,26.681514494557607,9.067047260368714,8.901600973380813,6.020794415088056,6.598263305715074,8.295345760748638,6.95173853502671,4.984808443602589,15.905590795273602,4.693771426295609,…	34
746	CC1OC(OC2C(CO)OC(OC3C(CO)OC(O)C(O)C3O)C(O)C2O)C(O)C(O)C1NC1C=C(CO)C(O)C(O)C1O	26,22,18,8,15,0,41,30,24,28,39,7,14,20,6,43,17,21,32,25,13,38,16,2,29,1,9,23,31,12,5,36,3,37,4,11,10,27,19,42,33,35,40,34	4.676816034259206,6.828865368617686,6.593172611854231,7.615548917343392,8.029159917259664,7.44273996503033,5.669401228704361,5.054126244078008,4.619665317873357,6.8915451123721025,8.364737674342893,8.029159917259664,7.44273996503033,6.180154765403119,5.054126244078008,4.619665317873357,6.343081208873615,5.827111097248279,4.579816717334539,9.355985311698777,5.230156693291052,5.865170914341421,4.42…	44
747	OCC1OC(OC2C(CO)OC(O)(CO)C2O)C(O)C(O)C1O	22,20,0,9,18,14,12,16,1,8,7,13,2,5,21,15,19,17,3,4,6,11,10	9.40417276792111,10.56206744803602,12.781044018246561,15.338735310251636,15.443774067309263,13.917482820157588,15.981224057526546,12.725828708244066,10.640692172623162,9.404172817909725,23.851426143031844,21.176479811553165,10.51993791061976,12.770066169177866,10.480122398340072,13.931708341639009,10.53946712014293,14.830772574125135,9.605089633756492,13.941123507344955,9.403134116731948,13.92487…	23
748	CC(C)N=c1cc2n(-c3ccc(Cl)cc3)c3ccccc3nc-2cc1Nc1ccc(Cl)cc1	16,19,14,9,27,32,10,13,18,28,31,2,0,30,12,17,21,22,24,20,8,3,25,5,26,23,29,11,6,4,1,15,7	6.467668582100705,15.951717229580993,6.467668582100705,9.563525910540065,13.67199442102188,11.036183814427872,12.343303577719764,28.855222542226315,8.296069490411226,5.552148527918105,5.880719584349192,11.934847775275017,6.6399672192707575,5.880719584349192,5.552148527918105,17.504361381460953,5.0332024742142325,7.034081006016223,6.423727435050295,5.304226893808375,7.584400239818917,7.08774131739…	33
749	CC(C)NCC(O)c1ccc2ccccc2c1.Cl	8,12,13,14,17,2,0,11,16,7,6,3,9,4,5,15,1,10	11.692443659230957,25.467834428403183,11.692443659230957,17.224645568908265,19.693526029900106,22.787578900094548,17.010649740710495,16.364383366068054,10.6371105318717,19.20358441875395,29.196385481154714,15.169546715129387,10.712559075225714,10.712559423001938,11.025827220048074,24.08150605189438,16.10362552540026,11.2237916870016	18
750	NC(=O)c1ccc([N+](=O)[O-])cc1Cl	2,12,0,8,10,1,9,5,4,6,3,7,11	16.31658801059602,20.610977144433477,13.479667791858432,31.43543664526895,26.708533024579072,23.722684441878176,26.750005089807917,31.85669583381649,17.70549410654006,23.292300552698165,19.7710554109144,32.63492468459844,15.71563988655315	13
751	Nc1cccc2c1CN(C1CCC(=O)NC1=O)C2=O	4,11,13,16,0,18,2,15,1,12,3,6,7,9,17,8,14,5,10	11.906862210959794,14.55502257236394,13.401296921132628,15.01458561524751,9.686687988971869,26.200272385608933,15.849370701519536,16.307085527285366,19.465586653632485,17.20292370981086,27.07192875795908,10.175246707500023,15.010615356756645,11.417794065419871,19.984299396896088,14.183002987231973,11.591643866345224,17.90179130039273,13.073984019276681	19
752	Cn1cc[nH]c1=S	2,4,3,6,0,1,5	45.80408166323468,48.446899395785294,32.600553691037916,40.56849325008807,36.08625104220117,51.44073632394429,45.052989300755144	7
753	CN(C)CCS	0,2,5,3,4,1	39.23385458906705,79.82174085239603,39.23385458906705,47.193581536223064,50.41912546304593,44.09784630645663	6
754	CC(C)c1c(CN(C)C(C)Cc2ccccc2)n(C)n(-c2ccccc2)c1=O	0,2,25,21,16,12,24,22,5,15,13,9,27,10,11,7,20,17,23,14,18,4,6,26,8,1,19,3	5.560009913131246,18.38768093861079,5.560009913131246,21.813233845107327,13.343391056679128,7.598568114965008,13.95512364557452,10.782606826836275,17.18892229515267,7.868586676393638,9.014881003931794,10.599815664527956,6.9269821723914795,7.682614685203486,11.79999288231803,7.682614685203486,6.9269821723914795,11.320725975336233,12.34032326474129,19.670097579268244,11.276863918339576,6.8324561615…	28
755	NC(=O)Nc1ccc([As](=O)(O)O)cc1	0,5,13,10,11,9,2,1,3,6,12,7,4,8	13.427732723723413,21.96516785073299,19.681967078599417,22.304885194108913,27.87653119431797,14.594898616762285,24.603945812735212,27.68689645081343,38.84162362371171,17.624561099107353,16.096475013346065,16.096475013346065,24.603945812735212,14.594898616762285	14
756	CCCC(=O)Nc1ncnc2c1ncn2C1OC2COP(=O)([O-])OC2C1OC(=O)CCC.[Na+]	0,31,7,16,9,18,13,2,21,28,26,17,19,4,22,5,6,14,27,29,3,15,32,8,1,23,25,12,24,10,20,30,11	4.657452802614443,9.657684377212139,6.133005449280255,8.320608803149952,7.236835017506952,7.486167728857666,7.76662633531366,5.61220559781664,9.535766781112912,5.764902035387946,12.16513129533898,33.958459440979894,11.049150809899928,6.111396296363238,7.847725039103166,8.45533353032532,5.673431384740397,6.791098885860649,6.10641160441277,6.810847070040115,14.83990943555857,6.629176557925199,7.307…	33
757	Cl.NCCS	0,1,4,2,3	50.96059305709787,52.66589662525802,64.3316062502563,68.0410806206055,64.00082369241863	5
758	CCN(CC)CCNC(=O)c1cc(Br)c(N)cc1OC	19,15,9,18,13,16,0,4,17,14,5,12,1,3,7,8,6,2,10,11	12.511225831430323,14.126202512118184,25.426215637760365,14.126202512118184,12.511225831430323,13.251914762785546,16.21817032990161,14.182827221846523,14.807348096279824,8.820660995954015,26.239784829886148,37.070528618864486,13.474885804119694,12.04161314285328,12.690160774952332,8.079422754007268,12.184033077533499,12.68927878603425,11.581038706421154,7.967261092773455	20
759	CC(NC(C)(C)C)C(=O)c1cccc(Cl)c1.Cl	6,5,4,16,10,8,14,15,0,12,11,13,7,9,2,3,1	15.250281191480543,34.48808163414082,26.315939552812715,33.845344464347974,9.827538529229216,9.827538529229216,9.827538529229216,20.79598981983257,13.391906507866212,23.989905413028726,12.514026191978914,16.847099928649858,16.008495596135717,17.771188891759934,13.98447031371818,14.958967389547967,10.355686276784732	17
760	CC(C)=CCCC(C)=CCCC(C)=CCO	0,2,7,12,15,5,10,13,4,3,9,14,8,6,1,11	12.281579474827586,25.627596055179303,12.281579474827586,19.55737370013957,18.61601156373944,14.64145091044701,23.1118470642541,13.899475950136539,22.628865989747275,20.415047929574932,14.64145091044701,35.77346177567961,13.899475950136539,17.65158373099984,20.969901196778657,14.003298217158761	16
761	C=CCC1(O)CCC2C3CCC4=CCCCC4C3CCC21C	18,5,2,9,21,4,15,12,19,14,13,10,1,0,17,16,11,3,6,8,7,20	12.40734102540013,11.961052331465957,9.292492329960837,15.950270498142785,10.101482468334652,8.907782455057697,16.60421280088586,23.33596534975821,21.34641021235346,9.443523273898549,11.95682738232208,15.824297638749144,10.699445283679308,11.778571095768637,10.951673999080983,10.224528685430023,14.726594742037364,14.148881378458992,8.902318926558547,10.752629517069849,30.8267876665236,9.856914118…	22
762	ClC=C(Cl)Cl	3,4,0,1,2	63.56611938856986,66.31609271955676,81.22041973518208,44.44868515068082,44.44868515068082	5
763	CC(NCCCc1cccc(C(F)(F)F)c1)c1cccc2ccccc12.Cl	17,19,22,21,0,26,18,6,2,5,7,3,1,23,16,12,14,13,4,8,24,20,25,15,9,10,11	7.152635752278485,8.879473788979901,7.711405361398705,8.873522451763794,9.580926844170607,7.978528490971188,7.665062985034906,8.24626865830756,12.568713664589751,16.12360767696734,20.06972961320681,41.676633869321876,9.579757329935351,9.579757329935351,9.579757329935351,15.151909376922049,9.34474097687339,5.426259627536682,7.293807211530273,6.274177652985436,13.828938249908493,7.069716378693505,6…	27
764	CCOC(=O)c1ccc(O)cc1	0,7,10,9,4,2,6,11,1,5,8,3	15.848945553713909,29.622108484696714,26.69651987201859,35.95191805119611,20.95464384185197,30.545690362134785,27.612381499906625,16.1541931513002,33.73494321925045,19.112084317679994,16.1541931513002,27.612381499906625	12
765	Cl.NC(CO)C(=O)NNCc1ccc(O)c(O)c1O	4,14,0,8,10,6,1,12,18,7,11,3,13,9,16,2,5,17,15	10.468475776676259,13.27307976855262,20.941865386544336,15.866951818510628,9.121272428136066,21.712691240940316,12.409517462409653,15.158789519106094,11.105589228277935,17.157046645406794,11.79926527419228,15.274253706273143,13.282397383943577,16.595231226921882,10.044365898657801,28.278332331297847,19.95011694150797,23.953820017264647,13.606939529557154	19
766	CC1CN(c2c(F)c(F)c3c(=O)c(C(=O)O)cn(C4CC4)c3c2F)CC(C)N1	0,26,2,24,20,19,6,11,23,8,18,14,15,21,5,25,1,3,10,13,16,17,4,9,7,22,27,12	5.245129143050404,10.279215369701383,5.512674798093334,10.298480884607349,16.03013711764685,10.178930963532974,6.32113240163551,17.483328562967024,7.438541304174965,17.380336345582684,10.477825467443452,6.398451284350113,23.448999603246598,11.185974353020873,8.598183233253245,9.739379131224974,11.21072115331622,13.057555303686048,8.46289871700743,6.105500815099051,6.105500815099051,9.833996871478…	28
767	Cc1ccc(Nc2c(F)cccc2Cl)c(CC(=O)O)c1	2,9,11,12,18,0,8,13,7,17,3,19,4,1,16,10,14,6,15,5	10.529325853223916,16.10632609531418,8.454181993156872,13.271546446626402,14.619035222554395,34.513949390920956,23.43014912483001,10.801258079208438,10.688642922514155,9.140314070176046,20.07894599959433,9.418624202496105,9.969391694256515,10.7481139672445,20.655924487972662,23.459443284375958,17.65758597636865,12.110160617718797,10.23363772617519,14.113444319135361	20
768	CC12CCC(=O)C=C1CCC1C2CCC2(C)C(O)CCC12	15,13,17,0,9,18,19,8,16,3,5,7,12,6,4,2,1,11,20,14,10	9.480932430520845,18.733784871935306,18.040718014891006,11.470461939345503,17.61395061903564,11.706893657702437,15.99032304614797,12.954158812550295,11.178906024781298,9.735945821605348,31.007343885667062,19.227550088213313,14.797354293770688,8.829915945798907,20.1376219145286,8.806638475111008,11.245055409930492,8.924641697600114,9.869024934244655,10.249995614351057,19.998785354884596	21
769	CCCN(CCC)S(=O)(=O)c1ccc(C(=O)O)cc1	0,6,15,8,9,11,18,5,1,16,2,4,17,12,10,14,13,3,7	9.297313646212986,12.567658260367372,14.356010924930676,29.07448249040975,14.356010924930676,12.567658260367372,9.297313646212986,36.351269953108996,11.710588322543671,11.710588322543671,17.380024768878855,11.839316940520227,14.975646023714582,22.17055479308445,20.275320617232964,11.618577775806015,13.636701318945972,14.975646023714582,11.839316940520227	19
770	Cl.NCCc1cc(O)c(O)cc1O	0,9,7,1,12,2,8,4,11,5,3,6,10	15.821666437768599,18.03261837370063,19.28789073797178,28.267971305511303,22.761129196092938,25.869481643327155,30.940531540487417,17.303220607296666,22.58548870607045,17.303220530473467,38.39720078437676,24.247986516915248,19.18159661330536	13
771	CC(=O)OC1CCC2(C)C(CCC3C2CCC2(C)C3CC3OC4(CCC(C)CO4)C(C)C32)C1	27,6,28,17,10,26,15,5,32,23,21,9,3,30,8,19,18,24,11,16,2,4,25,14,22,29,31,20,1,12,0,7,13	16.98254217248401,13.386516475799915,8.029333955235035,6.8933440254392675,8.41192662004766,5.582340852500861,5.167092452277172,25.777990170799725,6.991936583095236,6.400862873633271,5.364690147163243,7.894853388840103,16.531994496071533,25.958646514687914,8.855635826485905,5.466294606969923,7.936184283669246,5.343206911588153,7.82443440051382,7.455751807579857,11.19735802673766,6.375424075261874,…	33
772	COc1ccc2c(c1)OCC(=Cc1ccc(OC)c(O)c1)C2=O	19,17,13,8,22,3,20,0,11,6,18,9,2,14,16,15,7,12,1,21,4,5,10	10.357312977777259,17.101196628237503,12.167461935094696,9.48997065489191,18.107563317036682,20.608878243177045,11.217647731680685,14.833810314756182,9.008496247966592,11.992801039454193,25.880130881254434,11.092080431340252,15.191696811964437,8.035431282837848,13.598683889793381,14.035658970993143,13.659421229502627,7.865613706296347,11.526834878372014,7.551662697186815,9.51036293909964,17.97554…	23
773	O=C1CCc2ccc(OCCCCN3CCN(c4cccc(Cl)c4Cl)CC3)cc2N1	9,22,0,2,10,20,7,24,5,26,14,29,1,25,15,21,6,8,28,11,4,23,19,16,18,17,12,27,13,3	6.127170077715975,8.127541834779691,6.727047428215032,25.82977785393536,10.947813244899095,7.406293793702831,8.371753745717996,7.199556282359098,9.829118376159288,5.913915579077981,6.738119552213185,10.071150413144496,14.67370491639868,15.96954749944112,7.743533915312996,8.134245720369814,12.866219797685204,14.151705285823272,12.944599329659031,11.385511872880823,6.913275104499989,8.2009918674225…	30
774	Cl.NCCCC(=O)O	1,0,2,7,6,4,5,3	27.64546403446842,24.923615973926637,28.57081272445793,61.71742192574311,45.76798446873362,49.880204229859366,31.24985913197814,30.244638299704086	8
775	Cc1onc(-c2ccccc2)c1C(=O)NC1C(=O)N2C1SC(C)(C)C2C(=O)[O-].[Na+]	23,22,27,26,13,14,6,10,0,9,7,2,3,12,17,5,20,28,16,25,1,24,8,15,18,4,21,19,11	7.206715301214219,11.363449636138228,7.557603567967889,7.76064956069113,17.36809262188759,8.429241804176172,6.8244998806957256,7.520784227394677,13.245445636964556,7.520784227394677,6.8244998806957256,26.801473805378837,8.028395594844113,6.264140816477399,6.60932052076855,13.365837832625289,10.96545849948846,8.057261095469297,16.713578077770585,18.357889724351356,9.838006223045738,17.631657063926…	29
776	CCC(C)C(N)C1=NC(C(=O)NC(CC(C)C)C(=O)NC(CCC(=O)O)C(=O)NC(C(=O)NCCCCC2NC(=O)C(CC(N)=O)NC(=O)C(CC(=O)O)NC(=O)C(Cc3c[nH]cn3)NC(=O)C(Cc3ccccc3)NC(=O)C(C(C)CC)NC(=O)C(CCCN)NC2=O)C(C)CC)CS1	82,97,0,27,18,31,90,16,15,81,10,3,1,5,96,33,34,89,93,56,48,40,85,66,99,95,77,60,45,52,88,25,32,53,11,84,37,86,19,74,70,44,80,55,65,39,47,24,9,20,38,91,26,36,87,92,17,28,54,46,64,43,98,78,29,2,75,41,42,13,61,71,73,83,63,22,79,62,94,51,57,76,12,50,7,35,23,30,8,14,69,59,68,72,4,49,67,6,58,21	1.4800301555624251,1.804038240234028,2.8119312885493377,1.779553207332981,6.235276097743685,1.8128339401108393,8.008369151867896,4.154953026965194,4.715322719853432,2.3396203221382588,1.770290257215677,2.159117153900389,4.083410105765708,2.941973709597012,4.790378028668409,1.7401172839302124,1.7401172839302124,2.463893487306094,1.6715396891470307,2.191591075391819,2.3571996783879414,13.0162163238…	100
777	c1ccc(-c2ccc(C(c3ccccc3)n3ccnc3)cc2)cc1	14,10,2,22,20,6,23,1,13,11,17,5,21,18,16,19,7,12,0,3,4,9,15,8	12.612685388818488,8.288614880090952,8.008144106211706,13.96947667046333,16.65206000599482,9.686304593004873,8.014514221489682,10.85470902663146,49.53203525580284,18.580723702518917,7.912403381986982,8.43101763723832,12.612685388818488,8.43101763723832,7.912403381986982,25.14324474230521,10.143177153624505,8.78702197871194,10.127837304444629,10.302350045870305,8.014514221489682,9.686304593004873,…	24
778	O=NN(CCCl)C(=O)NC1CCCCC1	5,11,13,10,14,0,12,1,7,4,9,8,6,2,3	15.377808525241816,17.459481799659997,32.396601458984335,36.2184949953525,18.36537487144561,13.251334310750051,26.049391780322352,18.28224212475945,24.521164676490102,23.969371715303154,15.066999245787866,13.867177021453227,16.240384711723422,13.867177021453227,15.066999245787866	15
779	C[N+]1(C)C2CC(OC(=O)C(CO)c3ccccc3)CC1C1OC12.[Br-]	4,18,11,17,13,0,2,8,3,19,6,16,14,21,5,23,7,15,22,20,1,12,10,9	8.186218887384232,17.782724734731847,8.186218887384232,9.175088339502041,6.984488795624561,11.888755566894293,9.35570184618415,13.472495747547276,8.464209684274376,33.07429176027498,21.156430363125963,7.058597303787698,20.799008712679658,8.153514399614314,10.059766565362162,15.785226700182832,10.059766565362162,8.153514399614314,6.984488807826142,9.175088507620377,16.337497092356415,10.4444062682…	24
780	Cc1nc2ccccn2c(=O)c1CCN1CCC(C(=O)c2ccc(F)cc2)CC1	19,13,5,22,25,2,7,4,10,6,16,27,1,24,3,0,26,21,9,28,15,11,23,20,14,12,8,18,17	9.807683220495832,8.237334044567874,7.054302557261492,9.73939866622446,7.248557348503467,6.42389014077979,7.899170680069867,7.146320988207648,15.516487718543644,9.847871035482042,7.767732131385045,11.10253657415727,15.139149911602985,6.316878999492912,14.365387740459013,9.865704818696699,8.058444862266114,26.63026748323408,21.88911988496919,6.2726743206221585,12.074584451618179,9.84355210254499,6…	29
781	CCCC(=O)Nc1ccc(OCC(O)CNC(C)C)c(C(C)=O)c1.Cl	0,22,18,17,24,2,4,7,15,10,11,21,5,14,13,8,9,3,12,16,20,23,1,6,19	6.481440453728099,17.328017490916366,8.694977082958518,12.822413870700064,8.93844011174791,11.395236747666774,21.321055448932547,9.236507602080554,12.444043347227069,12.511027485181774,9.475430711732757,10.531400324474804,13.365970742986736,12.330578808093593,11.756351959395701,9.273306584806946,14.20554332006661,7.145332468855899,7.145332468855899,28.346028579077704,14.412415891718851,10.9675115…	25
782	COP(=S)(OC)Oc1ccc(Sc2ccc(OP(=S)(OC)OC)cc2)cc1	13,24,25,9,12,10,22,20,0,5,1,4,19,21,26,14,23,8,3,18,6,16,17,2,15,7,11	8.322271012935204,8.593095173767026,17.392574213193242,10.774212594995653,8.593095173767026,8.322271012935204,11.932666306887299,17.445515548706894,8.704101684234942,7.0998841334949105,7.953592702342561,38.125472178728145,7.953592702342561,7.0998841334949105,8.704101684234942,17.445513001729395,11.932667136426502,17.392573903582146,10.774212956818992,8.593095258243906,8.32227058316905,8.593095258…	27
783	CC(=O)c1c(O)cc(O)cc1O	2,11,5,0,9,6,8,7,10,4,1,3	18.67875616263629,42.2891454147948,14.042363267880958,45.46529241719439,28.500300472165172,15.249167131632383,21.25847287973344,25.920462693579346,23.58810315312858,21.25847230899678,28.500300236221154,15.249166977892052	12
784	CC=CC1=C(C(=O)O)N2C(=O)C(NC(=O)C(N)c3ccc(O)cc3)C2SC1	26,6,7,10,0,23,18,14,9,1,22,19,2,12,25,5,21,13,17,3,11,16,4,15,24,20,8	6.634623393264958,7.761432906627896,8.071795062873608,11.3968767416554,17.078630395446154,10.12453913930678,6.101204713419977,6.179359530980362,26.58370880729464,7.755289532283797,6.587897972874204,11.761174674758408,8.42343253016843,10.988255622065486,7.518177100973335,19.234473055628293,15.11050473047755,11.089706941479605,7.0243432425838686,8.030488551994102,24.10717584456527,10.6196495807797,…	27
785	COc1ccc2cccc(CCNC(C)=O)c2c1	8,6,3,15,7,0,4,14,2,11,12,10,5,1,16,9,13,17	14.040682748340021,19.573403273655448,15.978513433803515,11.111904299066726,14.974345081189302,18.37671785530255,9.769968256081473,11.303607066725323,9.664460340910399,22.734454372315657,16.54933217901634,16.35179363042797,16.40662797107705,23.59530057126971,15.931099854117333,11.122650681021614,21.87125136364192,30.643886699735948	18
786	CCCCCCCCCCC(C(=O)O)C1(C(=O)O)CCC(=O)O1	0,8,7,2,3,9,13,21,1,4,5,6,12,16,20,17,15,19,22,11,10,14,18	7.4881967072154385,9.85147354095658,9.383863119340349,9.60133377644384,9.923529908697747,9.923529908697747,9.923529908697747,9.187355698792729,8.767269618963681,9.631083815022365,22.012387299610953,17.998504954868103,10.173764390112382,9.721085463564307,27.263426264853468,14.40217717842741,11.433032038067697,12.714990734950634,27.339019923050145,14.66095027936207,12.434449192833952,9.765398500857…	23
787	O=c1n(Cl)c(=O)n(Cl)c(=O)n1Cl	5,0,9,11,3,7,1,8,4,6,2,10	20.90586116716829,27.990477863582775,28.8242876233131,22.279372766394765,27.990482197819794,20.905861099383138,28.824287323369028,22.279372766394765,27.990477863582775,20.90586116716829,28.82428916557646,22.27937247377576	12
788	COC(=O)C1(C)CCCC2(C)c3ccc(C(C)C)cc3C(=O)CC12	5,21,6,8,10,18,17,16,20,3,1,7,13,0,12,22,11,14,9,19,2,4,15,23	11.930722446916413,8.774443014054578,17.84572686240022,8.679976413209829,26.21956870883593,6.797974953999063,7.0731929937658045,8.995602830153294,7.139119541365278,15.662666654924069,7.51420913927284,12.950560902861515,12.202251619821741,9.966667919439075,13.494946345322468,26.76627008801802,8.485973430701828,8.485973430701828,7.887541067181843,16.678757001133892,8.555347018582768,6.8726451033601…	24
789	CC1=NCCC2c3ccc(O)cc3NC12	13,4,0,3,7,12,8,2,14,10,1,6,9,11,5	14.753900333196938,21.80139707449142,18.491684914695938,16.424526689250726,14.472837197979953,42.47317690256385,22.150704540724277,17.337200422489317,18.064235190786903,23.50487869779103,19.09467568380328,23.78049445699797,17.799939080385215,11.258127305119144,18.592224867610625	15
790	COc1cc(C(C)=O)ccc1O	0,7,9,11,4,8,1,2,6,10,3,5	16.520684012859412,23.989735802577336,24.238659115668263,33.75570790145501,22.850924328107787,36.91972364906678,25.61527746357932,18.42362961997423,23.140788477991002,19.37269081328849,33.60995947824995,21.562221947880964	12
791	COc1cccc(OC)c1C(=O)NC1C(=O)N2C1SC(C)(C)C2C(=O)[O-].[Na+]	25,11,21,20,24,0,8,12,3,5,15,1,7,18,14,26,22,23,4,13,6,2,10,16,19,17,9	6.674046243992821,8.863706741378802,14.329578056250174,7.528100556551481,11.92222899274487,7.528100556551481,14.329578056250174,8.863706741378802,6.674046243992821,35.46252214067923,15.730088509643899,5.9011656969375155,6.903871428607726,12.2378843408694,10.795626202325893,7.96265364630222,15.911491526627122,18.457219317136197,10.384272676554744,16.717803728579355,5.928797704337121,5.928797704337…	27
792	CCOP(=S)(OCC)Oc1nc(Cl)c(Cl)cc1Cl	0,7,14,12,17,13,5,2,16,11,4,6,1,9,15,8,10,3	9.880103372633304,16.643251981314094,13.588849426807204,33.401706234463944,15.693895947096198,13.588849426807204,16.643251981314094,9.880103372633304,24.899912301798146,18.43863930906445,25.345361477867044,15.212621255942349,12.407280432238775,13.40531247814243,10.069805544571391,23.036884849306002,15.028947067002695,12.835224264543854	18
793	CC(=O)NC(Cc1ccccc1)C(=O)O	7,11,13,2,14,8,10,0,12,1,9,6,3,5,4	17.83388603259965,21.088664015737052,13.476132160617492,23.680863492806267,38.32008751585001,37.49270714117664,22.55806073229097,13.429525267361424,15.180297858588686,21.2399976015149,15.180297858588686,13.429525267361424,19.752836153441635,13.439967786749612,13.89715569192783	15
794	CC(N)C(O)c1cccc(O)c1.O=C(O)C(O)C(O)C(=O)O	20,12,0,14,21,4,6,2,11,10,16,18,5,19,13,1,8,7,3,9,15,17	8.917643500798917,15.686292093636425,9.554338941823275,16.514849245151694,9.062640071424298,14.973898870134676,9.367764688846464,16.42898094338652,15.768439865210425,17.120722753992183,13.222712465905573,11.770675129518153,8.62023287064629,15.470700185004702,9.048819263475238,23.863000729084874,13.802767326214948,23.863002997919452,13.802767723693236,15.470699408153436,8.62023268887559,9.04881947…	22
795	CC(=O)OCC1=C(C(=O)[O-])N2C(=O)C(NC(=O)CCCC(N)C(=O)[O-])C2SC1.[Zn+2]	8,21,23,17,24,2,9,12,26,27,3,14,11,16,4,5,15,28,0,13,20,18,7,19,22,1,10,25,6	12.094393066570118,14.628872066052265,6.523592292487853,6.7385047639842925,7.62678427093365,8.261601274430575,25.495039647080254,12.862172847957277,6.0278456307220925,6.60438318879319,20.44769244164505,7.277055101304238,6.608694433065815,12.123939616170377,7.018883426752188,9.056231323532298,7.533654520573402,6.19776949723413,12.850823722720884,13.584716892047837,12.4723516454671,6.18590233743942…	29
796	O=P([O-])(O)C(O)(Cc1cccnc1)P(=O)(O)O.[Na+]	15,16,3,14,0,2,7,8,17,9,12,10,11,13,1,5,6,4	9.297199864027366,18.29404722372444,9.991475456660513,9.186631680204595,53.226408949909796,26.405393347900123,27.035683884770062,12.697121910311955,13.177789522222064,14.19265074289579,15.24131379285917,17.747934519919845,14.607671632136213,18.235107423324393,9.221976181952808,8.655973231291439,8.655973231291439,14.129648975828239	18
797	CC(=O)Nc1nnc(S(N)(=O)=O)s1	10,11,2,0,5,6,3,9,7,1,4,12,8	17.9518662119102,26.426383601465645,17.883947590595042,22.15972948451962,26.627086209387347,18.601142699494616,20.847751770440013,25.306051738432856,41.78571140295752,23.558663506125402,15.03777173044044,15.03777173044044,28.77612632567206	13
798	COc1ccc(-c2cc(=O)c3c(O)c(OC)c(OC)c(OC)c3o2)cc1	25,3,12,21,18,15,9,23,20,17,6,14,0,13,11,19,4,24,16,7,8,2,1,5,10,22	9.559149385590263,17.513625277995622,16.085369915141648,7.036533468400864,11.138996709186348,18.556844446561612,9.246014961090157,13.57488401457157,15.157465145675802,7.472119635083618,22.367254048588613,10.573210939499393,7.078989921055712,10.186032381408939,9.26791290377331,7.4600374041532325,13.197497639628626,8.988706244479532,7.4600374041532325,11.036654719259776,8.1590352803987,7.4600374041…	26
799	Cl.O=C1CC2(CCCC2)CC(=O)N1CCCCN1CCN(c2ncccn2)CC1	28,18,1,11,14,0,9,3,25,23,15,19,27,16,7,6,24,8,5,17,13,10,2,22,26,12,21,4,20	6.510565598023115,6.011629348508807,11.148200388625137,7.251487214554032,22.78476660988233,10.696161179855494,9.152802045259687,9.152802045259687,10.696161179855494,7.251487214554032,11.148200388625137,6.011629348508807,11.996308710864488,10.88142952017626,6.228885833828111,7.754025545981346,8.156126657867077,10.80232757994619,5.74361568950124,7.87050772320607,31.785077679880967,18.17237763131883…	29
800	NS(=O)(=O)c1cc2c(cc1C(F)(F)F)NC(Cc1ccccc1)NS2(=O)=O	14,26,25,2,3,22,18,21,19,12,11,13,7,1,23,0,17,15,20,24,16,6,4,8,9,5,10	10.470587618070258,9.794675615430146,5.4340201373103625,5.4340201373103625,16.451975986862507,22.017423967770057,13.840093729792613,9.63884295117096,17.78013954487919,19.22206725473447,32.032951876397846,7.363304125994981,7.363304125994981,7.363304125994981,5.313566756333497,11.838385600503836,13.274141846796208,10.803117508996424,7.1741768908949,7.335800373026673,12.436348364252026,7.33580037302…	27
801	C=C1CCC(O)CC1=CC=C1CCCC2(C)C1CCC2C(C)C=CC(C)C(C)C	21,25,28,27,11,22,13,5,0,2,18,6,15,20,7,3,12,9,23,24,8,1,17,10,4,19,16,26,14	7.201016788733558,12.24932923489267,7.3377516309653705,9.39926166195174,13.630063859330328,7.1622678536448765,7.6531227945611,8.649102958697526,11.493871393171716,9.890934557455223,13.237274646773571,6.244212960467833,9.885042323623182,7.092202626063212,31.161503500625244,8.143510062349364,17.64983409923296,13.047537287136933,7.628028336064275,13.842992315576325,8.149494396016035,5.47909488407922…	29
802	CC(C)(C)NCC(O)c1ccc(O)c(CO)c1	15,0,2,3,9,12,8,7,4,14,6,11,16,13,10,5,1	10.80331786069981,35.674015729542695,10.80331786069981,10.80331786069981,18.38429468096,22.393463568879376,20.864348622078627,15.52332806173364,15.39294399065385,10.930133019210746,21.964671309616044,20.86651244150072,14.45368597343996,21.385820797085778,19.023941146954698,9.515336546858453,21.217551727766466	17
803	c1cnc(N2CCN(Cc3ccc4c(c3)OCO4)CC2)nc1	14,15,10,21,1,18,6,17,12,13,0,2,20,5,19,8,9,16,11,7,3,4	11.565228386249853,9.265674993853771,12.674903456683253,24.452294326514803,34.83156607493413,12.977591505537248,9.485734699633408,20.924936904033316,13.277426206212354,14.618726103194946,8.243301179214324,19.770064221573932,10.63870946630124,11.294229704127542,7.528507828925212,7.7756067567130245,16.308215842861316,9.963378347348915,9.485734699633408,12.977591505537248,12.674903456683253,9.265674…	22
804	CC(=O)OCC=C(C)C=CC=C(C)C=CC1=C(C)CCCC1(C)C	17,18,13,23,22,2,8,10,7,19,3,5,12,16,20,11,6,9,0,1,4,21,14,15	14.543209922894441,16.293188499259053,7.682686120411734,8.974230860977503,16.396453769723045,9.339553901061198,14.229319079761341,8.345143061638954,7.922070214294525,14.49948630770472,7.987707148460675,14.004011982737087,9.78998421292771,7.386666079918985,21.514672022313782,35.86966553693218,13.026378371424006,7.118804283035377,7.149819636170822,8.841936612906455,13.480119575802737,20.67323884335…	24
805	CNc1ccccc1C(=O)N1CCc2c([nH]c3ccccc23)C1=O	3,17,18,9,23,0,4,20,15,19,16,2,6,1,5,22,14,21,12,8,7,13,11,10	7.871203166848968,11.721177437486741,11.21031445705423,7.578729925016082,8.058733876133536,12.000485010451033,11.562080302846415,19.314383449256937,15.678620062342123,7.724410342117641,31.85882364475211,21.659368767559414,13.92811284794799,20.374472800929418,12.874598031983385,9.092140480527622,11.032486196697695,7.628635690407226,7.632590348528962,9.674561944499429,8.506405019097418,12.970586654…	24
806	CC(C)NCC(O)COc1ccc(CC(N)=O)cc1	0,2,15,17,11,16,3,4,8,6,5,12,14,18,10,1,9,7,13	9.424446780400544,19.579460527715113,9.424446780400544,11.481130064185876,14.882817256426264,17.335910016357488,15.406739791691493,21.535823135993258,15.219303241759903,20.562437838821083,19.110252285212468,11.313137753142641,18.387523922134267,25.39112282868063,18.634221964202865,10.518653535161306,11.369182836531753,11.313137753142641,19.110252285212468	19
807	CC(=O)OCC(=O)C12N=C(C)OC1CC1C3CCC4=CC(=O)C=CC4(C)C3C(O)CC12C	28,17,29,16,11,2,31,9,23,25,5,3,22,6,27,19,8,21,24,10,13,4,0,18,15,30,12,14,26,1,7,20	10.760554065254414,16.331738132781368,5.894119349419789,6.8321983411607405,10.752334800920512,6.722273543865402,7.675892336362748,19.074537860097728,8.484811402922777,6.321241297149482,9.231500787486183,5.39207574739395,13.212248496534801,10.578375339375032,13.328997676105235,11.668190133296765,5.19561378315699,4.926762563973161,11.406333578518268,7.954514999330893,19.90582751523957,8.50360840995…	32
808	CC(=O)C1(O)CCC2C3CC(C)C4=CC(=O)C=CC4(C)C3(F)C(O)CC21C	11,26,23,2,10,21,4,24,9,13,5,0,22,16,6,1,18,25,19,17,15,3,12,8,7,14,20	8.625219297390899,10.065909356664946,6.738181476010485,12.943702805016656,7.431589951202167,8.580053908210104,9.829405941611057,19.774104305262867,18.076877316483646,7.888052810801959,6.890468283747779,6.041545730650731,14.154098694002752,8.39899970177601,23.332056156071705,12.458334990073842,9.354116987577564,12.431097227760361,11.516998902803863,11.978212296464775,25.129131279177376,7.112159471…	27
809	CC(COc1ccccc1)NC(C)C(O)c1ccc(O)cc1.Cl	0,12,22,6,8,14,20,17,5,9,7,19,15,1,2,21,16,3,4,10,11,13,18	7.303758869858926,13.10053996646819,13.250558409139545,15.03118848236953,16.08883627419344,10.863450208986237,10.117794808851599,11.095256470885928,10.117794808851599,10.863450208986237,18.45430549976389,19.313514773344636,8.433389944093491,19.761818217360982,10.14013317632633,12.227175839008837,13.341076179733122,10.603262660866662,25.041575062830802,12.15286009865575,10.603262660866662,13.34107…	23
810	Cl.c1ccc2c(CC3=NCCN3)cccc2c1	14,16,1,12,0,10,9,13,8,11,3,2,15,4,7,6,5	11.748917609380634,11.290888475670545,16.350851560694764,16.153148760966346,24.260167825606903,36.497268145840266,34.51943206005829,27.845611532492505,14.716044529232011,12.612905895706321,12.057167947469644,15.424571176694558,11.555720622077718,13.89270612850645,10.230632686629168,19.89963569526661,10.944330270631312	17
811	CCCOc1ccc2nc(NC(=O)OC)[nH]c2c1	5,0,2,17,12,13,1,15,6,4,7,14,8,3,11,16,9,10	11.337797345169438,13.307062666747644,12.218061442557419,17.743705709228372,15.279382336389054,10.907289120131043,14.95360454632463,16.065684404285992,17.55167755787715,27.365061288035232,32.942362246281846,19.388167871077137,12.69259321329746,12.853122745730605,16.31891108455482,14.31179290337467,22.253603109725184,12.510120948986685	18
812	CC(C)c1c(O)c(-c2cc3c(c(C(C)C)c2O)CCC2C(C)(C)CCCC32C)cc2c1CCC1C(C)(C)CCCC21C	39,25,41,27,14,13,0,2,35,36,22,21,37,23,24,38,30,10,31,17,16,5,3,11,4,15,18,32,8,28,29,9,1,12,20,34,26,40,6,7,33,19	4.205494446985122,9.665569414637629,4.205494446985122,6.231411832050966,6.4088300833181515,6.20547115873985,12.98586294078556,12.985863639510494,7.6952743887238615,7.990226128546497,5.185874899083032,6.231411856520239,9.66557035536172,4.205494412052239,4.205494412052239,6.408830247623258,6.2054708588065965,5.57518772154684,7.434807139645941,17.10536257552461,11.383921607736967,4.222971960079023,4…	42
813	C[n+]1ccccc1C=NO.[Cl-]	5,2,9,10,8,4,1,0,3,6,7	30.693473871833692,30.23386707025928,21.58491076715289,31.211804212703996,25.123382715624743,20.52437984361312,32.14809887576847,37.169158709337346,24.57422631551161,22.17980265909317,24.55689586019479	11
814	O=C(NCC(O)CO)c1c(I)c(C(=O)NCC(O)CO)c(I)c(N(CCO)C(=O)CO)c1I	7,19,25,13,0,2,14,24,28,26,30,21,32,18,6,3,15,10,1,12,17,5,16,4,29,27,22,20,31,8,11,23,9	5.842049412273457,8.079141529580836,5.899757789454971,7.499739527968492,9.044206306475278,8.514933629208208,7.355313236656234,4.609207886237257,17.063063517533223,30.74264976153482,7.524898014614669,17.06306715765298,8.079142143800864,5.842049222606608,5.89975790875452,7.499739729862903,9.044206306475278,8.514933629208208,7.355313236656234,4.609207886237257,10.327935127696588,7.105342175345834,10…	33
815	COc1ccc2cc(C(C)C(=O)O)ccc2c1	13,12,3,0,2,4,11,14,6,15,5,7,10,1,16,9,8	13.267139404839089,20.89694923847764,13.463697285159913,13.134372304932173,14.0621594738186,18.259451917479954,15.049602048592066,19.07716208847704,30.72680117317576,27.011639804139115,19.495344155217012,14.782285510973612,13.114179683027306,11.347714974440338,15.020919079072872,17.573167813490713,23.71741338433639	17
816	CC(C)=CCCC1(C)C=Cc2c(O)c3c(c(CC=C(C)C)c2O1)OC12C(=CCCC1C(C)(C)OC2(CC=C(C)C(=O)O)C(=O)O)C3=O	7,8,28,26,0,2,20,19,32,31,46,44,9,17,22,43,12,40,36,4,27,41,3,5,15,37,38,35,16,42,25,6,45,21,1,11,29,23,14,33,39,18,30,10,24,34,13	3.2516122336960755,7.8934883530113495,3.2516122336960755,5.039012939228799,4.424539947750568,5.3996924495573015,6.818031223857208,3.068155054726803,3.1122164461388824,4.008817773587344,10.717809078541396,8.02004731523872,4.23870087400207,19.56276456289912,8.772274071055802,5.691177165069023,6.1383102154130285,4.110927201646717,10.37566514799165,3.2516122667153793,3.2516122667153793,7.766839632736…	47
817	Cc1cc(C)nc(NS(=O)(=O)c2ccc(N)cc2)n1	9,10,16,13,0,4,3,1,5,18,15,2,17,12,11,6,14,8,7	10.470075387798762,11.229421892552793,14.090929912075454,11.229421892552793,10.470075387798762,11.547062066950488,25.349743621184885,35.12834633258921,33.18686910378163,9.947848032951228,9.947848032951228,16.658011529923314,14.956968813486313,10.045173061124146,25.50800259989739,13.684999063744986,10.045173061124146,14.956968813486313,11.547062066950488	19
818	CN1C(=O)CC(C)(c2ccccc2)C1=O	8,12,3,14,9,11,6,2,4,0,10,13,7,1,5	22.80977597273902,29.026684904212104,16.855674658613893,12.646784448708315,18.608984108697754,42.33542269497865,16.57758991312629,23.3710859706989,12.014983958827981,16.070869088079192,23.196657719848865,16.070869088079192,12.014983958827981,23.236557020715722,15.163080342360429	15
819	C=C1CCC(=O)C(C)CCC2C1CC2(C)C	7,14,15,8,0,2,9,3,6,5,1,12,4,13,10,11	14.534021503070155,17.959526432041024,14.625868840758265,15.437256207108696,23.25800197828857,16.90007776899747,15.900484269600149,11.54990183192691,13.85197486500396,15.021311748463624,31.78274157842679,43.33970824061544,18.307971264381187,23.89853720664518,11.816308272983285,11.816308272983285	16
820	CC[N+]1(C)CCCC(OC(=O)C(O)(c2ccccc2)c2ccccc2)C1.[Br-]	24,20,18,14,23,21,17,15,1,13,19,10,4,0,5,16,22,26,8,2,3,6,25,9,7,12,11	9.579887780297886,7.696064809868846,11.19129769814582,11.249673201167683,9.199021157559814,9.876488166219026,11.636330491148453,17.46992039357018,10.559710300583319,15.570097515581367,9.101621100594983,47.65807336642524,20.536508335069573,8.802025860242324,5.349836947760525,6.501123485862108,10.386799595878651,6.501123485862108,5.349836947760525,8.802025860242324,5.349836947760525,6.5011234858621…	27
821	CCNC1CC(N)C(OC2OC(CN)=CCC2N)C(O)C1OC1OCC(C)(O)C(NC)C1O.O=S(=O)(O)O.O=S(=O)(O)O	19,6,26,30,32,0,24,29,2,17,27,8,1,5,14,23,20,15,3,40,38,33,35,7,36,37,42,41,22,13,16,25,11,28,18,31,10,4,21,9,12,34,39	4.56091664334191,5.376555958210362,4.933406649313869,6.358777311225172,9.340798643601689,5.893586862526977,4.054623454773778,6.7177480444922,5.363496325892161,9.590416366719897,9.127770894862156,8.408702509828107,10.57153219101206,7.065128421177304,6.027986469709307,6.284669856691423,7.663431912919638,5.092077145950009,8.7000570823532,3.8747799531378195,6.272163545251974,9.460498327053106,6.98397…	43
822	O.OCC1OC(OC2C(CO)OC(O)C(O)C2O)C(O)C(O)C1O	23,17,13,10,1,21,19,9,2,15,12,16,11,8,0,3,22,20,18,7,6,14,5,4	13.360750390612953,9.154795854934594,10.403351383874895,13.791193913732503,17.92322380571567,17.683924359473153,16.418209945273695,15.529510625245157,12.885973688826187,10.390369387997442,9.154795842520958,12.485267390249636,11.604533507759914,8.970481475439545,17.418888853825973,10.525454977425387,11.957720670616244,8.782882554216474,15.083160579157257,9.747699082261523,14.415283677159653,9.3660…	24
823	CC(=O)NO	2,3,4,0,1	60.29173272373737,79.97227784898132,47.73663444106931,54.42681967292445,57.57253732146637	5
824	CC12C=CC(=O)C=C1CCC1C2C(=O)CC2(C)C1CCC2(O)C(=O)CO	9,16,8,0,14,13,25,2,3,23,18,6,24,21,12,1,19,5,22,7,11,15,10,20,17,4	7.913748989716691,11.306269179206371,8.326195210994182,9.427199612749838,23.811675842963783,11.877764178362504,9.531023627717861,14.120643443917675,6.666531063826387,6.416270458614907,16.931218815994715,15.616203348954505,10.638289018729655,8.226380614729413,8.138925452791899,15.987302708626876,6.470462671820929,18.473611625440746,9.49792321451422,11.86040182671876,17.989337759468974,9.8500431115…	26
825	c1ccc(CN(CC2=NCCN2)c2ccccc2)cc1	2,18,10,16,14,9,19,1,8,13,17,3,11,4,15,0,6,12,7,5	14.4772034280642,10.652485324018457,8.665026138024345,13.171702793617428,13.560298269152538,53.26952317760514,20.14023556641036,24.850294478018505,11.444930828077062,10.379413921600793,8.990293675952252,13.212060415183778,20.421842930576062,11.805821304021215,9.679166144945142,14.4772034280642,9.679166144945142,11.805821304021215,8.665026138024345,10.652485324018457	20
826	C#CCOS(=O)OC1CCCCC1Oc1ccc(C(C)(C)C)cc1	10,9,8,11,5,21,20,19,22,16,1,6,3,0,4,13,7,2,15,23,14,17,12,18	11.204845499049089,10.548325579696314,14.10822062412051,11.09895288632281,11.43544118128965,8.013508185099841,10.990150793243163,13.809638852201479,7.4964227930911305,7.0845086187828095,6.982655671784631,7.760780826973576,17.820707544304007,11.960363080414698,14.866320402398618,14.353274556961187,10.055404073730632,17.57186056984414,44.32986858495405,8.033357650388087,8.033357650388087,8.03335765…	24
827	COc1cc(OC)c(C(=O)CCCN2CCCC2)c(OC)c1.Cl	6,20,9,22,10,19,5,16,15,0,12,21,3,14,17,2,1,11,4,18,13,8,7	10.792101365227056,15.632913169400457,15.284651514258984,13.083938105069123,16.406339080693428,7.741213002993349,6.822335687373693,27.81927543226191,22.5968706184144,6.976847082668643,7.575052988635194,16.31408219679436,11.488175319462457,20.56083843533314,15.086549451780868,9.694272313146186,9.694272313146186,15.086549451780868,16.40634071630369,7.7412125309598565,6.822335824231287,13.0839379824…	23
828	CC(=O)OC1CC2C(C)(C)C=CCC2(C)C2CCC3(C)C(c4ccoc4)OC(=O)C4OC43C12C	9,8,19,17,3,33,26,11,4,14,12,5,2,22,21,25,28,10,23,20,16,27,15,6,30,7,0,24,13,1,18,32,31,29	11.697122470746889,12.177758043353062,6.175261081558713,4.736264440394679,5.528931879632317,6.113449384765506,9.298825397269965,10.759295128570256,4.451131082683582,4.451131082683582,7.331063625227436,5.511193348576205,5.669419227242528,12.12606527757314,5.574343114888805,8.695252736467776,8.48721809013573,4.574806664120301,13.99349390862963,4.557243303080018,7.883232245853527,6.493656412679293,6…	34
829	N=C(N)N1CCc2ccccc2C1.O=S(=O)(O)O	10,7,15,13,0,16,17,11,9,8,4,12,3,2,5,1,6,14	13.609356450563629,24.0844249555038,18.299227331601166,17.682998151460097,16.00212341449414,19.48369447986979,26.634445938400766,10.20599584234414,14.197388414266037,14.19738782540107,9.776446008029684,14.104860742804611,17.61806970598527,12.847261224139466,30.859901727511808,12.847261224139466,13.77457826386532,13.77457826386532	18
830	C[N+](C)(C)CCCCCCCCCC[N+](C)(C)C.[Br-].[Br-]	9,10,8,7,0,3,2,15,16,17,6,11,18,19,4,13,12,5,14,1	10.924219446190122,29.985744351964613,10.924219446190122,10.924219446190122,16.305557646117208,18.793267455284067,14.806880142065765,10.646700296735942,10.646700296735942,10.646700296735942,10.646700296735942,14.806880142065765,18.79326733050685,16.30555790850279,29.985741721502208,10.924219657003718,10.924219657003718,10.924219657003718,16.042493111895666,16.042493111895666	20
831	CCCCCOC(=O)Nc1nc(=O)n(C2OC(C)C(O)C2O)cc1F	17,19,0,21,15,16,3,5,4,7,1,2,12,14,18,24,20,11,13,6,22,10,23,8,9	6.914474347357401,10.021402806907748,10.438824054765963,9.187203631981635,9.832250875069334,9.660557655835863,15.830944466168138,9.996234040540218,22.811594604212914,25.330279671916735,16.6606669117799,11.965650679710041,10.603074573018933,15.572287619808538,10.944229994739533,7.594890395466324,8.444021493770366,6.2356136720887765,11.149669036453348,6.270985397121409,11.840605708808638,7.53247021…	25
832	Cl.Clc1ccc(C(OCCN2CCCCC2)c2ccccc2)cc1	21,17,0,9,4,22,20,18,5,1,23,3,12,14,16,19,10,2,8,13,15,11,7,6	7.556054209620751,9.202787997393433,14.169501437409725,9.412903186331992,8.353064513703945,9.027703473251666,31.17276507898167,30.047867425551512,14.48149804301055,7.768721419610233,13.546186683096746,15.93921838526733,11.970246960765358,15.503031542503887,11.970246960765358,15.93921838526733,12.293902522906125,7.126312273963993,8.395896460323119,12.834698193797681,8.395896460323119,7.12631227396…	24
833	O=C(O)CCCc1ccc(N(CCCl)CCCl)cc1	16,13,18,7,2,0,11,14,12,15,5,3,1,6,8,17,9,4,10	10.40366486823962,16.231023967440876,10.242111770501143,14.563542468430855,32.46726841205417,11.902536307239288,16.36335642961507,9.953459515802976,22.86917593213201,24.45014381868709,36.428233358096676,10.610186709655807,10.653595349017095,9.387641672506149,10.610186709655807,10.653595349017095,9.387641672506149,22.86917593213201,9.953459515802976	19
834	Oc1cc(Cl)ccc1Oc1ccc(Cl)cc1Cl	0,5,11,16,9,15,6,1,13,4,3,2,10,7,12,14,8	11.699244118962032,14.999560089447176,17.035126768748782,16.561752581704226,15.056738662391115,11.700327992646525,14.851789533434374,19.954835800230274,49.305519976389405,13.796457919939247,18.070639855499955,11.7003280708085,20.696769320114292,15.05673805104151,22.636719251111558,14.011326312315749,12.866125916263217	17
835	Oc1ccnc(S)n1	4,0,2,1,3,5,7,6	31.232535072707826,37.68240057216097,37.38800636440828,38.30774912479683,29.413898136381242,41.17639322294144,43.50399665262012,41.29502085710555	8
836	CCCCCC(=O)Cc1cc(O)cc(O)c1C(=O)Oc1cc(CC(=O)CCCCC)c(C(=O)O)c(OC)c1	17,0,29,14,36,32,33,7,22,9,3,26,25,4,28,1,5,23,35,27,2,18,13,11,31,34,12,20,19,10,37,24,6,30,15,21,8,16	3.9740497229566745,5.271750058087466,6.602424488591907,4.986322333437098,5.01208275930637,5.575398028497961,9.672156022870293,4.634356728951193,19.663018694504544,4.798396294650145,9.611394123311758,7.267321958196003,7.76985910777236,6.968894025598717,4.106409281440868,16.847437518606327,27.067634122362584,3.884619158829029,6.746866522262127,8.412850457989283,7.800282488464842,17.96209284660664,4…	38
837	C[N+]1([O-])C2CCC1CC(OC(=O)C(CO)c1ccccc1)C2	14,21,7,20,16,9,11,4,5,3,6,8,19,17,0,2,10,18,15,13,12,1	13.149689238468106,38.88167896500709,14.096389622280974,10.49125079468557,8.381165388822225,8.381165388822225,10.49125079468557,7.441575040252232,10.982465065450285,7.980743052815939,14.456696246764736,8.146638700646584,34.64807540369776,22.43224487055385,7.393253831267097,20.929472432549105,7.967583397221845,10.997430045471404,16.34464409968999,10.997430045471404,7.967583397221845,7.441575040252…	22
838	CC1(C)SC2C(NC(=O)C(NC(=O)N3CCNC3=O)c3ccccc3)C(=O)N2C1C(=O)[O-].[Na+]	30,0,2,8,16,31,15,26,24,20,7,23,21,6,12,3,11,19,25,32,29,18,10,28,9,22,27,17,1,13,14,5,4	4.738884562719851,15.39021579228323,4.738884562719851,7.487526043876746,16.48046406727387,16.31657307006156,6.737843168640566,6.5694641473844735,4.7974406904597995,11.33145457606106,10.222774124736091,7.549149856754232,6.904402094918994,16.067454420568197,16.17745643787333,5.979060628863726,5.2703228180672586,14.314089100845827,9.303432630135536,8.064466215550155,6.396523522376127,6.6159574071788…	33
839	O=C(CCCCCCCC(=O)NCCO)NCCO	6,4,0,10,14,18,5,12,16,17,13,8,2,11,15,3,7,1,9	13.36156221151758,22.883821440642336,15.806079986798053,17.491745835709466,13.148008357555213,14.11527706465857,13.148008357555213,17.491745835709466,15.806079986798053,22.883821440642336,13.36156221151758,16.798836071742684,14.500888431584812,15.205392422890313,13.74602741584225,16.798836071742684,14.500888431584812,15.205392422890313,13.74602741584225	19
840	Cn1c(=O)c2c(ncn2CC2OCCO2)n(C)c1=O	3,13,12,7,16,18,15,9,8,11,14,17,5,0,2,6,1,10,4	17.94241011452742,18.338270109104982,18.075339622460874,9.313784968108465,29.17750630180671,16.727693455824905,18.287769010869614,12.451104946537962,15.402784418365613,14.360753669388018,21.1010830769212,15.449071992258368,10.335056601573346,10.335056601573346,15.449071992258368,14.051384562939333,12.811368249353787,16.350429497483063,14.040061284626347	19
841	C#CC1(O)C=CC2C3CCC4=CC(=O)CCC4C3CCC21CC	9,8,3,4,14,22,13,1,21,10,0,15,18,11,5,16,19,12,2,17,7,6,20	12.69464003070001,10.78496475573137,15.181836581906376,8.245807920032393,8.293244399583259,13.755099346682968,20.06430041642487,18.40881468391943,8.207402343414161,8.1255021229582,11.811099328609984,13.721228145044037,14.16402508011872,10.286661202015111,9.579123994079676,12.697605508150717,13.761527043865598,16.61347762317199,12.740517070726117,14.014088242954234,25.950570305350986,10.7923858332…	23
842	CCOCCn1c(N2CCCN(C)CC2)nc2ccccc21.O=C(O)C=CC(=O)O.O=C(O)C=CC(=O)O	0,3,18,37,29,32,24,13,20,36,28,30,22,19,1,14,17,12,2,10,16,4,35,27,31,23,8,11,21,26,34,33,25,7,5,9,6,15	3.8763179322090817,5.602525590265121,6.65117837360124,3.904389601461645,8.192757585599807,11.937017136259513,19.057695105151247,11.909373833247326,8.838143603522152,12.484513084259817,7.005423049069315,9.734325138543811,6.595543065808715,4.9395435466547,6.246974087772749,19.302230487796994,7.3604483953520115,6.375991684492145,4.688941190771447,5.402304441673273,5.065677933980506,9.894873186844155…	38
843	COc1ccccc1N1CCN(CC(O)COc2cccc3ccccc23)CC1	20,23,3,22,16,0,19,18,15,24,4,5,10,27,6,2,17,28,9,14,1,25,12,11,7,21,26,13,8	6.9007947936783935,10.953785589559331,9.324005507449996,6.21116216199367,8.244997648924546,8.286616995634809,8.925758831603886,15.03618334544926,20.643051662843718,10.321370512452162,8.349577175457327,14.458225608194297,13.610999626877899,19.82377446853222,10.506958961620697,7.378760076054149,6.431346497929424,9.617076875115103,7.288768681227893,6.9251378342104175,5.899090411887627,15.47240759448…	29
844	CC(C)=CCc1c(O)cc2oc(C)cc(=O)c2c1O	11,12,0,2,15,7,13,10,18,3,6,8,14,4,5,9,1,16,17	9.37326661713663,25.73376726370808,9.37326661713663,12.901135039522366,19.062391707540414,20.186728458716352,13.119244667557027,10.302665986436839,13.16312332946584,21.294799585916266,10.435164802967442,8.759167698591781,9.210972134421342,10.376218210738294,16.43761462382234,9.665609873635905,33.219589041251446,36.45604472838249,10.929229463450998	19
845	O=C(OCc1ccccc1)c1ccccc1	5,9,12,14,6,8,11,15,0,4,7,13,10,3,1,2	14.83677115726049,31.822140424054165,45.18006623435576,26.516796751677525,15.257617497094989,11.833272618932359,13.55377372254724,18.12655603164921,13.55377372254724,11.833272618932359,24.89420074970439,14.475731209222875,12.756870080496345,18.12655603164921,12.756870080496345,14.475731209222875	16
846	Cl.c1cncc(C2CCCCN2)c1	12,0,10,9,4,7,1,11,3,2,5,8,6	17.795442618962944,22.045511356549454,26.289481679920726,25.349049522278612,19.38857344766221,27.958926837716703,34.25530898821306,19.40152927661255,29.98925459988276,18.99275633853175,18.085686849241014,23.04200515148112,17.406474598969893	13
847	CCn1cc(C(=O)O)c(=O)c2cc(F)c(N3CCNC(C)C3)c(F)c21.Cl	20,16,0,13,23,25,21,2,6,1,7,9,24,17,12,11,19,5,8,15,3,10,18,14,4,22	6.27946522267442,9.042157658524037,7.33696318343083,13.770833407663428,22.466428145309692,11.360299900706487,8.381214343360226,9.374042469714375,12.251257044456288,9.450155133906852,16.709761445908747,10.876392746087628,10.145045733403268,6.819473888034251,18.396124435365547,13.356180486213031,5.795051721159196,10.104296828572071,18.387023713398175,11.221546442878068,5.406244914786843,7.319991921…	26
848	O=C(NCCCN1CCOCC1)c1ccc(Cl)cc1	14,17,0,7,11,8,10,15,16,3,6,2,13,18,9,4,5,12,1	11.721376865094486,22.7920373941406,17.127247938119567,14.629750208785467,20.06889118641037,21.246418068963507,15.211324338614745,12.047130319016091,12.88049188524927,19.619248580947882,12.88049188524927,12.047130319016091,21.548654750452428,17.468618162394236,11.42286507003972,14.090496700509888,14.30634356349377,11.42286507003972,17.468618162394236	19
849	CC(=O)c1ccc[nH]1	5,4,2,7,6,3,0,1	43.05031520518059,64.54660463726123,30.555668136628803,42.08654551992731,30.54913382178346,27.736743189514517,30.84990628332525,30.625082870177714	8
850	CN(C)C(=O)Oc1cc(OC(=O)N(C)C)cc(C(O)CNC(C)(C)C)c1.Cl	26,24,23,22,11,4,15,25,0,2,13,14,18,20,12,1,17,9,5,19,3,10,8,6,7,21,16	7.9237588976213695,11.361737871794716,7.9237588976213695,13.02617786232655,7.363728661664383,12.757891131129199,14.382776848428179,17.519486000306173,14.382775864097525,12.757890130113864,13.026180430929443,7.363727911641448,11.361737523656288,7.923759641724232,7.923759641724232,7.416676914684771,22.724285559379712,12.749104578431982,10.065047146492006,13.00325233564466,10.826460775280552,22.0355…	27
851	CCCOc1ccc(C(=O)OCCN(CC)CC)cc1N.Cl	0,2,21,1,20,12,9,17,15,19,16,14,6,5,3,4,7,11,13,8,10,18	7.15135898672132,8.527720073579005,7.1807353178446505,14.299415903841677,15.934118935685532,14.177334849876829,13.975450048976185,16.316989683799406,20.31575639702531,10.954658351917246,21.337727017782967,18.425589516306886,10.864998777518835,19.728575381079267,12.709198945420198,11.516466791662879,12.709198945420198,11.516466791662879,22.75253730800931,12.621316934224964,8.766420275509958,8.2179…	22
852	CC(CCc1ccccc1)NCC(O)c1ccc(O)c(C(N)=O)c1.Cl	22,15,24,5,9,6,8,18,16,3,2,0,21,13,10,4,11,14,17,7,20,12,1,23,19	10.17749496837176,17.695722330146495,10.095098392970145,9.7774522822492,11.476287482277243,7.848184383874455,7.922934813033849,12.964171953870608,7.922934813033849,7.848184383874455,11.404572404612722,12.068531625350474,16.84173439082177,11.216494836602564,12.39766269432947,7.5477296829085265,9.699221102371654,12.727105256153651,9.013222511986543,30.848029515334915,15.442124805278569,10.484234159…	25
853	Cc1occc(=O)c1O	4,6,2,3,1,8,0,5,7	33.799766157870174,31.776014922375904,28.10113796804216,30.42034758648969,27.13413661043159,41.45376287025283,27.584635685932874,46.316882693368825,33.41331594718212	9
854	CC(=O)OC1(C(C)=O)CCC2C3CC(C)C4=CC(=O)CCC4(C)C3CCC21C	27,25,12,14,7,22,19,9,5,6,13,3,2,18,24,16,8,21,17,15,1,23,26,10,20,0,4,11	15.626442527352548,13.15033497881549,8.373177016623156,8.302856288050396,17.77762314216988,7.577456722147522,8.117454809582389,6.560411000457496,11.255729696039555,7.508637248807634,13.729102463614245,28.997151146319077,6.350947444568636,8.125905553731675,6.3631738776989195,13.14656180361816,10.478597527823911,11.834026672559416,8.60429995033365,6.714348284314841,14.705478342265257,11.64525730250…	28
855	CCN(CC)CCOC(=O)C1(C2CCCCC2)CCCCC1.Cl	15,13,20,18,17,21,19,1,3,0,4,16,12,22,14,7,5,9,6,11,2,8,10	9.65588108545185,9.339230495673373,22.61952938245389,9.339230495673373,9.65588108545185,11.613915607444532,19.458880952975967,10.899726720537048,28.4397375049649,16.015508119602764,40.54995441534332,19.599233544335092,9.70447676314889,7.305564193173709,9.830094929154841,7.305564193173709,9.70447676314889,7.877393062945226,7.314464033231404,8.851747335364877,7.314464033231404,7.877393062945226,9.7…	23
856	Cc1cc(O)c(C=O)c2c1C(=O)Oc1c(COC(=O)C=CC(=O)O)c(O)c(C(=O)O)c(C)c1O2	11,7,28,31,29,16,25,18,0,2,23,13,4,27,10,22,12,3,19,6,20,32,33,5,1,24,30,14,17,21,9,26,8,15	5.996322516878735,10.043347163260012,6.021457154286141,7.702220164268812,6.284692399713965,9.902894824498151,8.282310203946155,4.686042565288835,17.46838721316725,15.35511552310162,7.046801799721823,4.6232341776365224,7.124567861384992,6.146312355155248,11.011328488108777,18.102745247372916,5.67577832394404,12.731961225745838,5.941890838946575,8.160384524525972,8.811231556847453,15.34081900162038…	34
857	C[N+]1(C)C2CCC1CC(OC(=O)C(O)c1ccccc1)C2.[Br-]	19,15,4,5,7,20,9,18,16,11,3,6,8,0,2,21,10,14,17,13,12,1	12.017900324194613,43.45854571633765,12.017900324194613,11.448779866206209,8.216567370179959,8.216567370179959,11.448779866206209,8.330677636993968,11.614385249707723,8.736919215755265,13.898946855935932,10.754758599042574,30.380019206790486,19.778205670689985,15.375719371859578,8.110772787980283,10.270465096140201,16.068212583012595,10.270465096140201,8.110772787980283,8.330677636993968,13.14396…	22
[truncated: 2,418 more rows]
